# Supplementary material for: Poly[diaqua-μ2-oxalato-di-μ4-terephthalato-dilutetium(III)]
Source: Acta Crystallogr Sect E Struct Rep Online. 2009 Sep 5;65(Pt 10):m1157. doi: 10.1107/S1600536809034370 (PMC2970178; doi:10.1107/S1600536809034370)
Supplement: Supplementary file 1 [file e-65-m1157-sup1.cif]

##############################################################################
###                                                                        ###
###        Electronic paper (Acta Crystallographica Section E)             ###
###                                                                        ###
##############################################################################
#                                                                            #
# This CIF contains the data in a paper accepted for publication in Acta     #
# Crystallographica Section E. It conforms to the requirements of Notes      #
# for Authors for Section E, and has been peer reviewed under the auspices   #
# of the IUCr Commission on Journals.                                        #
#                                                                            #
# Full details of the Crystallographic Information File format               #
# are given in the paper "The Crystallographic Information File (CIF):       #
# a New Standard Archive File for Crystallography" by S. R. Hall, F. H.      #
# Allen and I. D. Brown [Acta Cryst. (1991), A47, 655-685].                  #
#                                                                            #
# The current version of the core CIF dictionary is obtainable from          #
# ftp://ftp.iucr.org/pub/cif_core.dic. The current version number is 2.4.    #
#                                                                            #
# Software is freely available for graphical display of the structure(s) in  #
# this CIF.  For information consult the CIF home page http://www.iucr.org/  #
# cif/home.html                                                              #
#                                                                            #
# This file may be used for bona fide research purposes within the           #
# scientific community so long as proper attribution is given to the journal # 
# article from which it was obtained.                                        #
#                                                                            #
##############################################################################
                                             
data_I
_audit_creation_method     SHELXL-97
_chemical_name_systematic
;
Poly[diaqua-\m~2~-oxalato-di-\m~4~-terephthalato-dilutetium(III)]
;
_chemical_name_common     ?
_chemical_formula_moiety     'C18 H12 Lu2 O14'
_chemical_formula_sum     'C18 H12 Lu2 O14'
_chemical_formula_iupac     '[Lu2 (C8 H4 O4)2 (C2 O4) (H2 O)2]'
_chemical_formula_weight     802.22
_chemical_melting_point     ?
_symmetry_cell_setting     triclinic
_symmetry_space_group_name_H-M     'P -1'
_symmetry_space_group_name_Hall     '-P 1'
loop_
    _symmetry_equiv_pos_as_xyz
    'x, y, z'
    '-x, -y, -z'
_cell_length_a     7.0020(4)
_cell_length_b     7.5750(4)
_cell_length_c     10.2068(6)
_cell_angle_alpha     75.4720(10)
_cell_angle_beta     70.8430(10)
_cell_angle_gamma     88.2550(10)
_cell_volume     494.24(5)
_cell_formula_units_Z     1
_cell_measurement_reflns_used     368
_cell_measurement_theta_min     1.7
_cell_measurement_theta_max     26.8
_cell_measurement_temperature     295(2)
_exptl_crystal_description     rod
_exptl_crystal_colour     colourless
_exptl_crystal_size_max     0.12
_exptl_crystal_size_mid     0.09
_exptl_crystal_size_min     0.06
_exptl_crystal_density_diffrn     2.695
_exptl_crystal_density_meas     ?
_exptl_crystal_density_method     'not measured'
_exptl_crystal_F_000     374
_exptl_absorpt_coefficient_mu     10.009
_exptl_absorpt_correction_type     multi-scan
_exptl_absorpt_process_details     '(SADABS; Sheldrick, 1996)'
_exptl_absorpt_correction_T_min     0.348
_exptl_absorpt_correction_T_max     0.542
_exptl_special_details
;
;
_diffrn_ambient_temperature     295(2)
_diffrn_radiation_type     MoK\a
_diffrn_radiation_wavelength     0.71073
_diffrn_radiation_source     'fine-focus sealed tube'
_diffrn_radiation_monochromator     graphite
_diffrn_measurement_device_type     'Bruker APEXII CCD area-detector'
_diffrn_measurement_method     '\f and \w'
_diffrn_detector_area_resol_mean     ?
_diffrn_reflns_number     2812
_diffrn_reflns_av_R_equivalents     0.0108
_diffrn_reflns_av_sigmaI/netI     0.0209
_diffrn_reflns_theta_min     3.07
_diffrn_reflns_theta_max     26.49
_diffrn_reflns_theta_full     26.49
_diffrn_measured_fraction_theta_max     0.961
_diffrn_measured_fraction_theta_full     0.961
_diffrn_reflns_limit_h_min     -8
_diffrn_reflns_limit_h_max     8
_diffrn_reflns_limit_k_min     -9
_diffrn_reflns_limit_k_max     9
_diffrn_reflns_limit_l_min     -8
_diffrn_reflns_limit_l_max     12
_diffrn_standards_number     ?
_diffrn_standards_interval_count     ?
_diffrn_standards_interval_time     ?
_diffrn_standards_decay_%     ?
_refine_special_details
;
Refinement of <i>F</i>^2^ against ALL reflections. The weighted <i>R</i>-factor
<i>wR</i> and goodness of fit <i>S</i> are based on <i>F</i>^2^, conventional
<i>R</i>-factors <i>R</i> are based on <i>F</i>, with <i>F</i> set to zero for
negative <i>F</i>^2^. The threshold expression of <i>F</i>^2^ >
\s(<i>F</i>^2^) is used only for calculating <i>R</i>-factors(gt) <i>etc</i>.
and is not relevant to the choice of reflections for refinement.
<i>R</i>-factors based on <i>F</i>^2^ are statistically about twice as large
as those based on <i>F</i>, and <i>R</i>- factors based on ALL data will be
even larger.
;
_reflns_number_total     1962
_reflns_number_gt     1850
_reflns_threshold_expression     I>2\s(I)
_refine_ls_structure_factor_coef     Fsqd
_refine_ls_matrix_type     full
_refine_ls_R_factor_all     0.0178
_refine_ls_R_factor_gt     0.0164
_refine_ls_wR_factor_gt     0.0379
_refine_ls_wR_factor_ref     0.0382
_refine_ls_goodness_of_fit_ref     1.085
_refine_ls_restrained_S_all     1.085
_refine_ls_number_reflns     1962
_refine_ls_number_parameters     154
_refine_ls_number_restraints     0
_refine_ls_hydrogen_treatment     constr
_refine_ls_weighting_scheme     calc
_refine_ls_weighting_details
         'calc w=1/[\s^2^(Fo^2^)+(0.0189P)^2^+0.6568P] where P=(Fo^2^+2Fc^2^)/3'
_atom_sites_solution_hydrogens     geom
_atom_sites_solution_primary     direct
_atom_sites_solution_secondary     difmap
_refine_ls_shift/su_max     0.001
_refine_ls_shift/su_mean     0.000
_refine_diff_density_max     0.932
_refine_diff_density_min     -1.277
_refine_ls_extinction_method     none
_refine_ls_extinction_coef     ?
loop_
    _atom_type_symbol
    _atom_type_description
    _atom_type_scat_dispersion_real
    _atom_type_scat_dispersion_imag
    _atom_type_scat_source
    'C' 'C' 0.0033 0.0016
                         'International Tables Vol C Tables 4.2.6.8 and 6.1.1.4'
    'H' 'H' 0.0000 0.0000
                         'International Tables Vol C Tables 4.2.6.8 and 6.1.1.4'
    'O' 'O' 0.0106 0.0060
                         'International Tables Vol C Tables 4.2.6.8 and 6.1.1.4'
    'Lu' 'Lu' -0.4720 5.8584
                         'International Tables Vol C Tables 4.2.6.8 and 6.1.1.4'
_computing_data_collection     'APEX2 (Bruker, 2007)'
_computing_cell_refinement     'SAINT (Bruker, 2007)'
_computing_data_reduction     'SAINT (Bruker, 2007)'
_computing_structure_solution     'SHELXS97 (Sheldrick, 2008)'
_computing_structure_refinement     'SHELXL97 (Sheldrick, 2008)'
_computing_molecular_graphics     'SHELXTL (Sheldrick, 2008)'
_computing_publication_material     'SHELXTL (Sheldrick, 2008)'
loop_
    _atom_site_type_symbol
    _atom_site_label
    _atom_site_fract_x
    _atom_site_fract_y
    _atom_site_fract_z
    _atom_site_U_iso_or_equiv
    _atom_site_adp_type
    _atom_site_calc_flag
    _atom_site_refinement_flags
    _atom_site_occupancy
    _atom_site_disorder_assembly
    _atom_site_disorder_group
    Lu Lu 0.30978(2) 0.22275(2) 1.015515(15) 0.01188(6) Uani d . 1 . .
    C C1 0.3866(5) 0.0271(5) 0.7936(4) 0.0153(7) Uani d . 1 . .
    C C2 0.4422(6) 0.0079(5) 0.6429(4) 0.0152(7) Uani d . 1 . .
    C C3 0.3265(6) 0.0825(6) 0.5581(4) 0.0291(10) Uani d . 1 . .
    H H3 0.2092 0.1391 0.5967 0.035 Uiso calc R 1 . .
    C C4 0.6172(6) -0.0741(6) 0.5833(4) 0.0281(9) Uani d . 1 . .
    H H4 0.6975 -0.1239 0.6385 0.034 Uiso calc R 1 . .
    C C5 0.7147(5) 0.4796(5) 0.7823(4) 0.0158(7) Uani d . 1 . .
    C C6 0.8631(6) 0.4908(5) 0.6353(4) 0.0173(7) Uani d . 1 . .
    C C7 0.8285(6) 0.3850(6) 0.5519(4) 0.0254(9) Uani d . 1 . .
    H H7 0.7123 0.3078 0.5871 0.030 Uiso calc R 1 . .
    C C8 1.0350(6) 0.6072(6) 0.5834(4) 0.0242(9) Uani d . 1 . .
    H H8 1.0586 0.6793 0.6387 0.029 Uiso calc R 1 . .
    C C9 -0.0823(5) 0.4315(5) 1.0581(4) 0.0169(7) Uani d . 1 . .
    O O1 0.4816(4) -0.0502(4) 0.8752(3) 0.0195(6) Uani d . 1 . .
    O O2 0.2488(4) 0.1349(4) 0.8326(3) 0.0194(6) Uani d . 1 . .
    O O3 0.6143(4) 0.3288(3) 0.8501(3) 0.0178(5) Uani d . 1 . .
    O O4 0.7003(4) 0.6170(4) 0.8308(3) 0.0217(6) Uani d . 1 . .
    O O5 -0.0308(4) 0.2714(4) 1.0930(3) 0.0219(6) Uani d . 1 . .
    O O6 -0.2519(4) 0.4916(4) 1.1081(3) 0.0219(6) Uani d . 1 . .
    O O7 0.1348(4) -0.0421(4) 1.1585(3) 0.0217(6) Uani d . 1 . .
    H H7B 0.0166 -0.0741 1.1644 0.032 Uiso d . 1 . .
    H H7A 0.1966 -0.1407 1.1670 0.032 Uiso d . 1 . .
loop_
    _atom_site_aniso_label
    _atom_site_aniso_U_11
    _atom_site_aniso_U_22
    _atom_site_aniso_U_33
    _atom_site_aniso_U_12
    _atom_site_aniso_U_13
    _atom_site_aniso_U_23
    Lu 0.01296(8) 0.01284(9) 0.00985(8) 0.00229(5) -0.00408(6) -0.00270(5)
    C1 0.0173(17) 0.0136(18) 0.0151(17) -0.0027(14) -0.0047(14) -0.0044(14)
    C2 0.0226(18) 0.0141(18) 0.0098(16) 0.0007(15) -0.0071(14) -0.0021(13)
    C3 0.028(2) 0.045(3) 0.019(2) 0.019(2) -0.0110(17) -0.0139(19)
    C4 0.029(2) 0.044(3) 0.018(2) 0.019(2) -0.0156(17) -0.0114(18)
    C5 0.0167(17) 0.0183(19) 0.0120(17) 0.0024(15) -0.0052(14) -0.0030(14)
    C6 0.0208(18) 0.0151(18) 0.0139(17) -0.0003(15) -0.0035(14) -0.0031(14)
    C7 0.025(2) 0.026(2) 0.0193(19) -0.0135(17) 0.0027(16) -0.0073(17)
    C8 0.030(2) 0.026(2) 0.0144(18) -0.0078(17) 0.0006(16) -0.0094(16)
    C9 0.0171(17) 0.0183(19) 0.0174(18) 0.0041(15) -0.0090(15) -0.0044(15)
    O1 0.0204(13) 0.0277(15) 0.0116(12) -0.0002(11) -0.0095(10) -0.0013(11)
    O2 0.0206(13) 0.0245(15) 0.0173(13) 0.0044(11) -0.0081(11) -0.0104(11)
    O3 0.0177(13) 0.0170(13) 0.0136(12) 0.0010(11) -0.0007(10) -0.0007(10)
    O4 0.0283(14) 0.0213(14) 0.0175(13) 0.0011(12) -0.0058(11) -0.0106(11)
    O5 0.0182(13) 0.0148(14) 0.0283(15) 0.0031(11) -0.0061(11) -0.0001(11)
    O6 0.0191(13) 0.0207(14) 0.0191(14) 0.0063(11) -0.0027(11) 0.0018(11)
    O7 0.0155(12) 0.0155(14) 0.0297(15) 0.0023(11) -0.0059(11) -0.0004(11)
_geom_special_details
;
All e.s.d.'s (except the e.s.d. in the dihedral angle between two l.s. planes)
are estimated using the full covariance matrix. The cell e.s.d.'s are taken
into account individually in the estimation of e.s.d.'s in distances, angles
and torsion angles; correlations between e.s.d.'s in cell parameters are only
used when they are defined by crystal symmetry. An approximate (isotropic)
treatment of cell e.s.d.'s is used for estimating e.s.d.'s involving l.s.
planes.
;
loop_
    _geom_bond_atom_site_label_1
    _geom_bond_atom_site_label_2
    _geom_bond_site_symmetry_2
    _geom_bond_distance
    _geom_bond_publ_flag
    Lu O1 . 2.825(3) yes
    Lu O1 2_657 2.304(3) yes
    Lu O2 . 2.297(2) yes
    Lu O3 . 2.259(2) yes
    Lu O4 2_667 2.195(2) yes
    Lu O5 . 2.303(3) yes
    Lu O6 2_567 2.313(3) yes
    Lu O7 . 2.272(3) yes
    C1 O1 . 1.254(5) ?
    C1 O2 . 1.273(4) ?
    C1 C2 . 1.501(5) ?
    C2 C4 . 1.382(5) ?
    C2 C3 . 1.383(5) ?
    C3 C4 2_656 1.383(5) ?
    C3 H3 . 0.9300 ?
    C4 H4 . 0.9300 ?
    C5 O4 . 1.249(4) ?
    C5 O3 . 1.269(4) ?
    C5 C6 . 1.501(5) ?
    C6 C7 . 1.384(5) ?
    C6 C8 . 1.385(5) ?
    C7 C8 2_766 1.386(5) ?
    C7 H7 . 0.9300 ?
    C8 H8 . 0.9300 ?
    C9 O6 . 1.250(4) ?
    C9 O5 . 1.253(5) ?
    C9 C9 2_567 1.540(7) ?
    O7 H7B . 0.8484 ?
    O7 H7A . 0.8520 ?
loop_
    _geom_angle_atom_site_label_1
    _geom_angle_atom_site_label_2
    _geom_angle_atom_site_label_3
    _geom_angle_site_symmetry_1
    _geom_angle_site_symmetry_3
    _geom_angle
    _geom_angle_publ_flag
    O4 Lu O3 2_667 . 99.39(10) ?
    O4 Lu O7 2_667 . 102.84(10) ?
    O3 Lu O7 . . 141.27(9) ?
    O4 Lu O2 2_667 . 159.72(10) ?
    O3 Lu O2 . . 84.59(9) ?
    O7 Lu O2 . . 85.32(10) ?
    O4 Lu O5 2_667 . 79.68(10) ?
    O3 Lu O5 . . 145.37(10) ?
    O7 Lu O5 . . 70.51(9) ?
    O2 Lu O5 . . 85.80(9) ?
    O4 Lu O1 2_667 2_657 82.38(10) ?
    O3 Lu O1 . 2_657 80.24(9) ?
    O7 Lu O1 . 2_657 71.85(9) ?
    O2 Lu O1 . 2_657 117.89(9) ?
    O5 Lu O1 . 2_657 133.05(9) ?
    O4 Lu O6 2_667 2_567 79.30(10) ?
    O3 Lu O6 . 2_567 75.54(9) ?
    O7 Lu O6 . 2_567 139.58(9) ?
    O2 Lu O6 . 2_567 82.52(10) ?
    O5 Lu O6 . 2_567 70.26(9) ?
    O1 Lu O6 2_657 2_567 146.60(10) ?
    O4 Lu O1 2_667 . 150.40(9) ?
    O3 Lu O1 . . 70.43(8) ?
    O7 Lu O1 . . 74.62(8) ?
    O2 Lu O1 . . 49.52(8) ?
    O5 Lu O1 . . 124.75(8) ?
    O1 Lu O1 2_657 . 68.69(9) ?
    O6 Lu O1 2_567 . 122.18(8) ?
    O1 C1 O2 . . 120.9(3) ?
    O1 C1 C2 . . 121.4(3) ?
    O2 C1 C2 . . 117.6(3) ?
    C4 C2 C3 . . 118.7(3) ?
    C4 C2 C1 . . 120.6(3) ?
    C3 C2 C1 . . 120.6(3) ?
    C2 C3 C4 . 2_656 120.9(4) ?
    C2 C3 H3 . . 119.5 ?
    C4 C3 H3 2_656 . 119.5 ?
    C2 C4 C3 . 2_656 120.4(4) ?
    C2 C4 H4 . . 119.8 ?
    C3 C4 H4 2_656 . 119.8 ?
    O4 C5 O3 . . 124.3(3) ?
    O4 C5 C6 . . 118.3(3) ?
    O3 C5 C6 . . 117.4(3) ?
    C7 C6 C8 . . 120.0(3) ?
    C7 C6 C5 . . 120.1(3) ?
    C8 C6 C5 . . 119.9(3) ?
    C6 C7 C8 . 2_766 120.8(4) ?
    C6 C7 H7 . . 119.6 ?
    C8 C7 H7 2_766 . 119.6 ?
    C6 C8 C7 . 2_766 119.2(4) ?
    C6 C8 H8 . . 120.4 ?
    C7 C8 H8 2_766 . 120.4 ?
    O6 C9 O5 . . 127.0(3) ?
    O6 C9 C9 . 2_567 116.9(4) ?
    O5 C9 C9 . 2_567 116.1(4) ?
    C1 O1 Lu . 2_657 167.2(2) ?
    C1 O1 Lu . . 81.1(2) ?
    Lu O1 Lu 2_657 . 111.31(9) ?
    C1 O2 Lu . . 105.5(2) ?
    C5 O3 Lu . . 139.5(2) ?
    C5 O4 Lu . 2_667 157.9(3) ?
    C9 O5 Lu . . 117.4(2) ?
    C9 O6 Lu . 2_567 116.6(2) ?
    Lu O7 H7B . . 125.1 ?
    Lu O7 H7A . . 119.5 ?
    H7B O7 H7A . . 105.1 ?
loop_
    _geom_torsion_atom_site_label_1
    _geom_torsion_atom_site_label_2
    _geom_torsion_atom_site_label_3
    _geom_torsion_atom_site_label_4
    _geom_torsion_site_symmetry_1
    _geom_torsion_site_symmetry_2
    _geom_torsion_site_symmetry_3
    _geom_torsion_site_symmetry_4
    _geom_torsion
    _geom_torsion_publ_flag
    O1 C1 C2 C4 . . . . -9.2(6) ?
    O2 C1 C2 C4 . . . . 166.0(4) ?
    O1 C1 C2 C3 . . . . 175.1(4) ?
    O2 C1 C2 C3 . . . . -9.7(5) ?
    C4 C2 C3 C4 . . . 2_656 0.6(7) ?
    C1 C2 C3 C4 . . . 2_656 176.5(4) ?
    C3 C2 C4 C3 . . . 2_656 -0.6(7) ?
    C1 C2 C4 C3 . . . 2_656 -176.5(4) ?
    O4 C5 C6 C7 . . . . -151.7(4) ?
    O3 C5 C6 C7 . . . . 29.5(5) ?
    O4 C5 C6 C8 . . . . 28.4(6) ?
    O3 C5 C6 C8 . . . . -150.4(4) ?
    C8 C6 C7 C8 . . . 2_766 0.5(7) ?
    C5 C6 C7 C8 . . . 2_766 -179.4(4) ?
    C7 C6 C8 C7 . . . 2_766 -0.5(7) ?
    C5 C6 C8 C7 . . . 2_766 179.5(4) ?
    O2 C1 O1 Lu . . . 2_657 177.2(9) ?
    C2 C1 O1 Lu . . . 2_657 -7.8(13) ?
    O2 C1 O1 Lu . . . . -15.8(3) ?
    C2 C1 O1 Lu . . . . 159.2(3) ?
    O4 Lu O1 C1 2_667 . . . -164.1(2) ?
    O3 Lu O1 C1 . . . . -90.1(2) ?
    O7 Lu O1 C1 . . . . 106.9(2) ?
    O2 Lu O1 C1 . . . . 9.8(2) ?
    O5 Lu O1 C1 . . . . 54.6(2) ?
    O1 Lu O1 C1 2_657 . . . -176.9(3) ?
    O6 Lu O1 C1 2_567 . . . -32.5(2) ?
    O4 Lu O1 Lu 2_667 . . 2_657 12.9(2) ?
    O3 Lu O1 Lu . . . 2_657 86.88(11) ?
    O7 Lu O1 Lu . . . 2_657 -76.14(11) ?
    O2 Lu O1 Lu . . . 2_657 -173.24(16) ?
    O5 Lu O1 Lu . . . 2_657 -128.40(11) ?
    O1 Lu O1 Lu 2_657 . . 2_657 0.0 ?
    O6 Lu O1 Lu 2_567 . . 2_657 144.41(10) ?
    O1 C1 O2 Lu . . . . 20.1(4) ?
    C2 C1 O2 Lu . . . . -155.1(2) ?
    O4 Lu O2 C1 2_667 . . . 161.4(3) ?
    O3 Lu O2 C1 . . . . 58.9(2) ?
    O7 Lu O2 C1 . . . . -83.7(2) ?
    O5 Lu O2 C1 . . . . -154.4(2) ?
    O1 Lu O2 C1 2_657 . . . -17.1(3) ?
    O6 Lu O2 C1 2_567 . . . 135.0(2) ?
    O1 Lu O2 C1 . . . . -9.9(2) ?
    O4 C5 O3 Lu . . . . 31.2(6) ?
    C6 C5 O3 Lu . . . . -150.1(3) ?
    O4 Lu O3 C5 2_667 . . . -46.2(4) ?
    O7 Lu O3 C5 . . . . -170.7(3) ?
    O2 Lu O3 C5 . . . . 113.7(4) ?
    O5 Lu O3 C5 . . . . 39.2(4) ?
    O1 Lu O3 C5 2_657 . . . -126.7(4) ?
    O6 Lu O3 C5 2_567 . . . 30.1(4) ?
    O1 Lu O3 C5 . . . . 162.6(4) ?
    O3 C5 O4 Lu . . . 2_667 49.5(9) ?
    C6 C5 O4 Lu . . . 2_667 -129.2(6) ?
    O6 C9 O5 Lu . . . . -167.0(3) ?
    C9 C9 O5 Lu 2_567 . . . 12.5(5) ?
    O4 Lu O5 C9 2_667 . . . 68.3(3) ?
    O3 Lu O5 C9 . . . . -23.3(3) ?
    O7 Lu O5 C9 . . . . 176.0(3) ?
    O2 Lu O5 C9 . . . . -97.5(3) ?
    O1 Lu O5 C9 2_657 . . . 137.5(2) ?
    O6 Lu O5 C9 2_567 . . . -13.9(3) ?
    O1 Lu O5 C9 . . . . -130.0(2) ?
    O5 C9 O6 Lu . . . 2_567 -167.5(3) ?
    C9 C9 O6 Lu 2_567 . . 2_567 13.0(5) ?
loop_
    _geom_hbond_atom_site_label_D
    _geom_hbond_atom_site_label_H
    _geom_hbond_atom_site_label_A
    _geom_hbond_site_symmetry_D
    _geom_hbond_site_symmetry_H
    _geom_hbond_site_symmetry_A
    _geom_hbond_distance_DH
    _geom_hbond_distance_HA
    _geom_hbond_distance_DA
    _geom_hbond_angle_DHA
    _geom_hbond_publ_flag
    O7 H7A O3 . . 2_657 0.85 1.92 2.752(5) 167 yes
    O7 H7B O2 . . 2_557 0.85 1.92 2.764(6) 177 yes
data_global
_journal_date_recd_electronic     2009-08-22
_journal_date_accepted     2009-08-27
_journal_name_full     'Acta Crystallographica, Section E'
_journal_year     2009
_journal_volume     65
_journal_issue     10
_journal_page_first     m1157
_journal_page_last     m1157
_journal_paper_category     QM
_journal_coeditor_code     NK2003
_publ_contact_author_name     'Zhi-Feng Li*'
_publ_contact_author_address
;
      School of Materials & Chemical Engineering
      Jiangxi University of Science and Technology
      Ganzhou 341000
      People's Republic of China
;
_publ_contact_author_email     'jxlzfeng@yahoo.com.cn'
_publ_contact_author_fax     '86 797 8255338'
_publ_contact_author_phone     '86 797 8312204'
_publ_section_title
;
Poly[diaqua-\m~2~-oxalato-di-\m~4~-terephthalato-dilutetium(III)]
;
loop_
    _publ_author_name
    _publ_author_footnote
    _publ_author_address
    'Zhi-Feng Li' .
;
School of Materials & Chemical Engineering
Jiangxi University of Science and Technology
Ganzhou 341000
People's Republic of China
;
    'Chun-Xiang Wang' .
;
School of Materials & Chemical Engineering
Jiangxi University of Science and Technology
Ganzhou 341000
People's Republic of China
;
