# Supplementary material for: Poly[diaqua-μ2-oxalato-di-μ4-terephthalato-dilutetium(III)]
Source: Acta Crystallogr Sect E Struct Rep Online. 2009 Sep 5;65(Pt 10):m1157. doi: 10.1107/S1600536809034370 (PMC2970178; doi:10.1107/S1600536809034370)
Supplement: Supplementary file 2 [file e-65-m1157-Isup2.hkl]

# 
# h,k,l, Fc-squared, Fo-squared, sigma(Fo-squared) and status flag 
# 
data_I
_shelx_title ' tref in P-1' 
_shelx_refln_list_code          4 
_shelx_F_calc_maximum      175.82 
_exptl_crystal_F_000       374.00 
_reflns_d_resolution_high  0.7967 
 
loop_ 
 _symmetry_equiv_pos_as_xyz 
 'x, y, z' 
 '-x, -y, -z' 
 
_cell_length_a     7.0020 
_cell_length_b     7.5750 
_cell_length_c    10.2068 
_cell_angle_alpha  75.472 
_cell_angle_beta   70.843 
_cell_angle_gamma  88.255 
 
_shelx_F_squared_multiplier     1.000 
 
loop_ 
 _refln_index_h 
 _refln_index_k 
 _refln_index_l 
 _refln_F_squared_calc 
 _refln_F_squared_meas 
 _refln_F_squared_sigma 
 _refln_observed_status 
   1   0   0     2903.77     3040.96     31.07 o 
   2   0   0    10299.78    10307.18    100.60 o 
   3   0   0    12469.69    12227.36    148.15 o 
   4   0   0      100.37      106.19      7.65 o 
   5   0   0     6784.06     6552.03     67.99 o 
   6   0   0     1782.10     1703.06     27.24 o 
   7   0   0     1210.57     1115.52     25.29 o 
   8   0   0     1807.34     1832.08     54.31 o 
  -8   1   0        3.76        8.50     18.30 o 
  -7   1   0     2500.74     2428.93     65.71 o 
  -6   1   0     2436.54     2279.81     65.00 o 
  -5   1   0     1267.09     1266.25     25.20 o 
  -4   1   0     7984.51     7706.36    104.66 o 
  -3   1   0     4968.20     5186.00     56.93 o 
  -2   1   0     8566.41     8305.19    131.25 o 
  -1   1   0     4511.79     4404.68     67.65 o 
   1   1   0    30911.06    29243.73    779.25 o 
   2   1   0    11561.00    12019.57    151.62 o 
   3   1   0     5242.51     5245.68     57.42 o 
   4   1   0     9875.00     9772.08    102.29 o 
   5   1   0      248.95      269.61     13.07 o 
   6   1   0     4992.44     5032.16     65.46 o 
   7   1   0     1979.45     1940.67     33.28 o 
   8   1   0       57.17       46.84     16.36 o 
  -8   2   0     3037.70     2955.94     90.80 o 
  -7   2   0      104.82       78.56     29.73 o 
  -6   2   0     2463.06     2489.46     67.69 o 
  -5   2   0     3172.49     3110.64     77.26 o 
  -4   2   0      519.01      479.57     14.84 o 
  -3   2   0    12892.61    12597.71    278.07 o 
  -2   2   0     1194.18     1149.13     32.09 o 
  -1   2   0     9272.50     8956.69    184.87 o 
   0   2   0     2873.82     2734.25     30.22 o 
   1   2   0     2098.89     2156.55     41.34 o 
   2   2   0     9516.39     9186.57    141.71 o 
   3   2   0     9271.63     9481.79    167.03 o 
   4   2   0     1641.89     1583.93     26.16 o 
   5   2   0     3846.07     3722.81     50.00 o 
   6   2   0     1359.78     1280.78     28.67 o 
   7   2   0     1146.34     1093.18     37.23 o 
  -7   3   0     3444.67     3453.55     94.81 o 
  -6   3   0     1517.72     1434.80     56.94 o 
  -5   3   0     4219.49     4222.96     93.86 o 
  -4   3   0     7575.31     7400.47    133.41 o 
  -3   3   0      115.79      102.96     17.60 o 
  -2   3   0    10962.65    11018.59    174.63 o 
  -1   3   0     6275.75     6199.23    104.13 o 
   0   3   0     1280.04     1262.83     21.47 o 
   1   3   0     7414.31     7131.20     72.99 o 
   2   3   0     1060.76     1146.10     18.67 o 
   3   3   0     4377.41     4224.43     49.81 o 
   4   3   0     2255.26     2199.29     33.22 o 
   5   3   0      443.46      431.54     16.58 o 
   6   3   0     3502.30     3416.00     50.98 o 
   7   3   0      779.90      742.47     67.08 o 
  -7   4   0       29.67       26.41     34.97 o 
  -6   4   0     3908.45     3664.79     96.19 o 
  -5   4   0     1660.69     1721.76     60.66 o 
  -4   4   0     1663.13     1628.05     55.09 o 
  -3   4   0     6066.61     5976.13    114.60 o 
  -2   4   0       25.91        1.38     14.79 o 
  -1   4   0     7358.98     7153.90    122.69 o 
   0   4   0     7186.30     7493.68     87.73 o 
   1   4   0      905.85      892.46     31.70 o 
   2   4   0     6208.35     6127.80     75.27 o 
   3   4   0     1019.64      998.15     29.10 o 
   4   4   0     2105.72     2051.39     32.84 o 
   5   4   0     3906.17     3783.13     91.37 o 
   6   4   0       21.86       33.77     26.71 o 
   7   4   0     2448.32     2475.07     80.59 o 
  -7   5   0     2177.43     2185.95     85.14 o 
  -6   5   0       83.68       51.97     34.37 o 
  -5   5   0     5081.09     5151.92    118.35 o 
  -4   5   0     1809.70     1790.29     62.51 o 
  -3   5   0     1093.54     1094.97     47.90 o 
  -2   5   0     8687.55     8041.04    143.88 o 
  -1   5   0      386.91      352.73     25.84 o 
   0   5   0     3657.77     3724.88     79.40 o 
   1   5   0     4504.01     4622.10     91.40 o 
   2   5   0      213.63      245.94     23.71 o 
   3   5   0     3877.51     4001.84     87.27 o 
   4   5   0     1401.68     1514.97     53.98 o 
   5   5   0      520.63      565.09     40.87 o 
   6   5   0     1957.87     2016.35     70.77 o 
  -6   6   0     3323.22     3335.80    104.57 o 
  -5   6   0      339.06      387.79     43.80 o 
  -4   6   0     3882.74     3892.95     99.81 o 
  -3   6   0     4043.88     3905.97     95.41 o 
  -2   6   0     1247.35     1274.72     52.15 o 
  -1   6   0     4920.25     4803.68    102.03 o 
   0   6   0     1235.19     1188.85     46.58 o 
   1   6   0     3285.02     3300.32     78.65 o 
   2   6   0     4946.82     5156.95    107.54 o 
   3   6   0      131.74      112.18     26.53 o 
   4   6   0     3859.78     3998.99     96.73 o 
   5   6   0     1574.96     1701.01     66.49 o 
  -5   7   0     3602.94     3662.99    107.51 o 
  -4   7   0      570.25      599.04     49.19 o 
  -3   7   0     1508.03     1606.91     66.25 o 
  -2   7   0     5182.79     5003.22    115.17 o 
  -1   7   0       23.93       75.18     26.20 o 
   0   7   0     4424.19     4485.64    102.39 o 
   1   7   0     3280.56     3297.69     85.17 o 
   2   7   0      969.02     1008.65     50.81 o 
   3   7   0     3385.23     3655.69     95.86 o 
   4   7   0      393.61      373.03     42.75 o 
   5   7   0     1373.26     1405.13     69.88 o 
  -4   8   0     1936.22     1896.84     83.26 o 
  -3   8   0      892.49      838.78     56.16 o 
  -2   8   0      225.03      226.75     39.58 o 
  -1   8   0     2629.42     2416.69     79.70 o 
   0   8   0      371.24      344.47     38.83 o 
   1   8   0     2100.11     2154.13     74.55 o 
   2   8   0     1685.08     1839.83     71.64 o 
   3   8   0       62.26       45.30     36.02 o 
  -1   9   0      570.29      582.69     52.81 o 
   0   9   0     1623.25     1694.15     74.37 o 
  -3  -8   1       43.00       47.39     41.49 o 
  -2  -8   1     1272.99     1433.00     66.04 o 
  -1  -8   1     1888.84     1978.36     75.00 o 
   0  -8   1       15.66       31.05     33.65 o 
   1  -8   1     2575.63     2554.76     81.73 o 
   2  -8   1      490.00      436.65     44.49 o 
   3  -8   1     1348.31     1321.30     68.47 o 
   4  -8   1     2068.00     2147.90     86.55 o 
  -4  -7   1      107.06      133.20     36.73 o 
  -3  -7   1     3586.05     3644.01     95.44 o 
  -2  -7   1     1125.45     1098.26     53.53 o 
  -1  -7   1     1895.63     1896.42     64.19 o 
   0  -7   1     5015.62     5077.58    111.25 o 
   1  -7   1      221.01      204.45     33.47 o 
   2  -7   1     3519.87     3243.44     88.17 o 
   3  -7   1     1985.81     2108.92     74.40 o 
   4  -7   1      244.62      265.37     40.99 o 
   5  -7   1     2873.86     2934.98     95.92 o 
  -5  -6   1      853.25      935.70     54.79 o 
  -4  -6   1     2029.83     2098.65     69.49 o 
  -3  -6   1       87.70      106.82     29.22 o 
  -2  -6   1     2818.05     2816.84     74.10 o 
  -1  -6   1     3932.70     3953.28     89.13 o 
   0  -6   1      737.10      780.52     40.18 o 
   1  -6   1     4372.77     4477.89     97.72 o 
   2  -6   1     1534.58     1469.92     55.36 o 
   3  -6   1     2646.68     2520.60     74.40 o 
   4  -6   1     4425.78     4337.75    105.92 o 
   5  -6   1      172.70      187.89     37.84 o 
   6  -6   1     2479.47     2426.12     87.18 o 
  -6  -5   1     1865.33     2002.22     71.73 o 
  -5  -5   1     1000.09     1122.75     52.54 o 
  -4  -5   1      810.34      846.15     46.08 o 
  -3  -5   1     3724.48     3774.66     86.04 o 
  -2  -5   1       16.39       24.97     19.49 o 
  -1  -5   1     4228.08     4274.76     87.57 o 
   0  -5   1     4501.34     4486.27     90.47 o 
   1  -5   1        9.07       22.14     11.81 o 
   2  -5   1     8482.69     8333.72    148.17 o 
   3  -5   1     2456.20     2374.74     67.27 o 
   4  -5   1     1258.30     1294.75     53.89 o 
   5  -5   1     5386.68     5232.43    118.86 o 
   6  -5   1       43.97       42.33     33.38 o 
   7  -5   1     1296.39     1337.92     73.50 o 
  -6  -4   1        5.86        8.42     14.92 o 
  -5  -4   1     3459.78     3394.16     50.07 o 
  -4  -4   1     4585.37     4495.07     87.49 o 
  -3  -4   1      726.08      682.67     22.95 o 
  -2  -4   1     5737.14     5651.41     64.22 o 
  -1  -4   1     2744.17     2845.44     37.54 o 
   0  -4   1     5594.38     5766.46     65.44 o 
   1  -4   1     8101.24     8135.23     86.76 o 
   2  -4   1       21.81       44.22     16.38 o 
   3  -4   1     7080.45     7275.30    132.60 o 
   4  -4   1     1299.39     1265.86     48.53 o 
   5  -4   1      680.31      678.25     40.06 o 
   6  -4   1     5226.86     5170.69    117.48 o 
   7  -4   1      322.70      251.69     40.12 o 
  -7  -3   1      104.16       97.33     28.53 o 
  -6  -3   1     3137.64     3174.98     50.27 o 
  -5  -3   1      130.15      115.47     12.40 o 
  -4  -3   1     3062.85     3075.08     42.71 o 
  -3  -3   1     6419.95     6378.17    145.34 o 
  -2  -3   1       20.09       30.75      6.20 o 
  -1  -3   1    10704.08    10728.75    107.99 o 
   0  -3   1     4701.16     4772.71     65.97 o 
   1  -3   1     8622.79     8574.30    137.06 o 
   2  -3   1    16059.60    16420.05    248.34 o 
   3  -3   1       99.83       82.96     16.41 o 
   4  -3   1     7301.49     7169.35    129.96 o 
   5  -3   1     4058.11     3997.62     90.08 o 
   6  -3   1      775.48      832.71     45.93 o 
   7  -3   1     2690.42     2615.72     83.32 o 
   8  -3   1      897.59      852.35     60.00 o 
  -7  -2   1     1441.58     1457.24     36.58 o 
  -6  -2   1      561.84      554.21     35.03 o 
  -5  -2   1     3385.65     3303.76     46.86 o 
  -4  -2   1     1354.34     1320.46     24.52 o 
  -3  -2   1     6524.61     6469.72     70.55 o 
  -2  -2   1    16379.68    16529.69    408.70 o 
  -1  -2   1      170.25      177.99     18.64 o 
   0  -2   1    17732.09    18045.27    172.45 o 
   1  -2   1     2579.79     2498.27     48.32 o 
   2  -2   1      490.05      455.00     21.29 o 
   3  -2   1    15049.16    15209.94    230.65 o 
   4  -2   1      578.09      593.68     29.07 o 
   5  -2   1     4926.43     4852.42     97.69 o 
   6  -2   1     3366.89     3393.88     82.69 o 
   7  -2   1      383.89      395.40     39.70 o 
   8  -2   1     2129.89     2123.26     77.75 o 
  -7  -1   1     1524.24     1542.70     41.79 o 
  -6  -1   1     6300.86     6235.93    120.74 o 
  -5  -1   1        5.80       18.67      9.11 o 
  -4  -1   1     5357.22     5249.36     87.97 o 
  -3  -1   1     4573.72     4442.84    122.61 o 
  -2  -1   1     9972.15     9965.40     98.77 o 
  -1  -1   1    14062.87    13412.62    191.73 o 
   0  -1   1      460.65      497.86      8.91 o 
   1  -1   1    25072.68    24724.39    347.05 o 
   2  -1   1     9283.78     9298.24    140.41 o 
   3  -1   1     3118.49     3353.01     62.99 o 
   4  -1   1     9733.65     9520.02     99.66 o 
   5  -1   1     2324.08     2338.25     35.69 o 
   6  -1   1     1484.45     1418.57     46.05 o 
   7  -1   1     4223.68     4101.23     97.30 o 
   8  -1   1       30.45       34.16     33.65 o 
  -8   0   1     1280.95     1451.35     68.71 o 
  -7   0   1      867.31      828.86     23.36 o 
  -6   0   1      495.21      487.41     18.25 o 
  -5   0   1    10899.74    10614.51     93.98 o 
  -4   0   1      966.97     1013.39     20.73 o 
  -3   0   1     9022.13     8820.21     90.84 o 
  -2   0   1     8223.49     8258.86     64.17 o 
  -1   0   1      395.29      408.15      7.42 o 
   1   0   1     5076.76     5058.48     74.55 o 
   2   0   1     7225.22     7153.82     71.30 o 
   3   0   1    11290.81    11134.39    110.90 o 
   4   0   1       83.01      100.50      6.70 o 
   5   0   1     3816.63     3742.11     40.68 o 
   6   0   1     2675.91     2537.39     36.22 o 
   7   0   1      574.97      568.90     19.07 o 
   8   0   1     2650.38     2660.54     84.73 o 
  -8   1   1       64.10       57.15     36.97 o 
  -7   1   1     2806.48     2762.10     57.12 o 
  -6   1   1     1974.12     1996.96     45.81 o 
  -5   1   1      691.39      679.71     19.20 o 
  -4   1   1     7207.56     6909.59     76.41 o 
  -3   1   1     6532.69     6606.52     54.26 o 
  -2   1   1     2814.80     2739.64     24.45 o 
  -1   1   1     9573.30     9500.24     72.45 o 
   0   1   1       31.41       31.43      3.25 o 
   1   1   1     7778.60     7877.27     59.83 o 
   2   1   1     1233.13     1175.70     14.37 o 
   3   1   1     1313.15     1292.46     19.71 o 
   4   1   1    10639.39    10674.57    109.85 o 
   5   1   1      772.82      757.21     19.31 o 
   6   1   1     3913.94     3858.26     89.08 o 
   7   1   1     2248.54     2133.86     34.06 o 
   8   1   1        8.30       12.99     14.37 o 
  -7   2   1      384.30      362.38     21.78 o 
  -6   2   1     3865.94     3774.27    119.60 o 
  -5   2   1     2810.66     2745.65     41.30 o 
  -4   2   1     1407.89     1467.84     25.75 o 
  -3   2   1    12134.70    11857.63     93.81 o 
  -2   2   1     3807.26     3661.62     32.41 o 
  -1   2   1     5616.66     5483.81     44.33 o 
   0   2   1    10507.57    10284.67     98.39 o 
   1   2   1     2054.20     2066.68     24.40 o 
   2   2   1     2393.72     2245.06     25.93 o 
   3   2   1     6414.97     6253.58     50.80 o 
   4   2   1      537.24      507.53     15.25 o 
   5   2   1     4333.07     4128.38     52.80 o 
   6   2   1     1086.97     1093.17     43.55 o 
   7   2   1     1151.22     1109.34     32.92 o 
   8   2   1     1956.11     1968.29     37.28 o 
  -7   3   1     2930.42     2787.89     85.38 o 
  -6   3   1     1826.08     1719.83     52.66 o 
  -5   3   1     3251.86     3205.05     46.97 o 
  -4   3   1     8580.48     8396.43     92.74 o 
  -3   3   1      263.91      299.33      8.80 o 
  -2   3   1    12629.26    12358.57    100.43 o 
  -1   3   1     3486.42     3107.02     82.00 o 
   0   3   1     1679.37     1647.14     27.20 o 
   1   3   1    12542.46    11974.58    128.72 o 
   2   3   1     1364.69     1360.68     24.06 o 
   3   3   1     3444.06     3523.58     36.09 o 
   4   3   1     3444.36     3283.47     42.50 o 
   5   3   1       95.05      108.07     10.94 o 
   6   3   1     4117.29     3937.14     89.71 o 
   7   3   1     1369.18     1352.17     33.36 o 
  -7   4   1       73.66       91.10     41.05 o 
  -6   4   1     3062.64     3194.97     89.46 o 
  -5   4   1     1429.03     1446.86     56.76 o 
  -4   4   1     1871.20     1803.22     57.90 o 
  -3   4   1     6935.47     6527.02    122.30 o 
  -2   4   1        7.27       11.37     10.19 o 
  -1   4   1     7183.53     6876.70    139.90 o 
   0   4   1    11405.58    11083.16    111.11 o 
   1   4   1     2255.04     2254.53     30.22 o 
   2   4   1    13040.12    12737.08     99.72 o 
   3   4   1     3944.73     3902.40     46.87 o 
   4   4   1     1273.16     1227.80     23.29 o 
   5   4   1     3446.89     3483.51     81.88 o 
   6   4   1      130.96      107.63     29.37 o 
   7   4   1     2414.86     2477.73     79.49 o 
  -7   5   1     2780.84     2797.41     94.73 o 
  -6   5   1        2.33       -1.14     33.38 o 
  -5   5   1     4871.73     4878.31    114.63 o 
  -4   5   1     1563.73     1632.48     60.15 o 
  -3   5   1      133.10      152.72     25.72 o 
  -2   5   1     8818.03     8168.51    145.41 o 
  -1   5   1      826.61      782.59     26.82 o 
   0   5   1     2731.45     2606.65     36.62 o 
   1   5   1     5272.24     5141.65     59.75 o 
   2   5   1       44.56       19.91     15.90 o 
   3   5   1     7583.13     7602.89    136.82 o 
   4   5   1     3986.65     3975.76     89.67 o 
   5   5   1     1146.43     1163.68     51.58 o 
   6   5   1     2940.05     2962.73     84.07 o 
   7   5   1       64.03       66.01     36.44 o 
  -6   6   1     2421.84     2462.85     91.94 o 
  -5   6   1      724.09      639.99     49.76 o 
  -4   6   1     2540.94     2524.71     79.49 o 
  -3   6   1     3166.07     2953.12     81.34 o 
  -2   6   1       62.59       34.01     23.17 o 
  -1   6   1     6173.36     5943.58    117.39 o 
   0   6   1     2325.74     2183.14     61.61 o 
   1   6   1     1908.63     1760.41     54.49 o 
   2   6   1     4289.89     4449.45     96.64 o 
   3   6   1      272.53      260.58     29.10 o 
   4   6   1     4758.01     4729.52    106.64 o 
   5   6   1     2993.28     2940.10     84.28 o 
   6   6   1       38.34       62.93     37.78 o 
  -5   7   1     2787.50     2667.21     92.30 o 
  -4   7   1     1548.36     1530.30     69.25 o 
  -3   7   1     1156.33     1026.41     56.43 o 
  -2   7   1     4230.52     3951.81     99.46 o 
  -1   7   1      193.72      215.14     31.26 o 
   0   7   1     2020.63     1971.44     64.01 o 
   1   7   1     5224.04     5201.11    111.82 o 
   2   7   1      551.35      559.49     39.13 o 
   3   7   1     2187.66     2232.93     73.29 o 
   4   7   1      112.54      147.18     35.12 o 
   5   7   1     1342.22     1506.17     73.26 o 
  -4   8   1     1814.04     1682.00     79.55 o 
  -3   8   1     1244.61     1133.95     64.85 o 
  -2   8   1      195.24      256.96     40.42 o 
  -1   8   1     3593.02     3409.18     94.73 o 
   0   8   1      166.49      112.90     32.06 o 
   1   8   1     1674.40     1597.39     64.10 o 
   2   8   1     2768.10     2741.07     84.73 o 
   3   8   1        1.63       12.63     32.36 o 
   4   8   1     1877.06     2148.20     83.44 o 
  -2   9   1     2141.51     2025.78     84.85 o 
  -1   9   1      133.91      153.94     44.55 o 
   0   9   1     3083.45     2994.05     94.07 o 
   1   9   1      399.53      343.00     45.36 o 
  -2  -8   2     1227.61     1183.20     62.75 o 
  -1  -8   2     2191.92     2216.73     80.06 o 
   0  -8   2        0.70       16.77     32.30 o 
   1  -8   2     2777.38     2738.71     84.88 o 
   2  -8   2     2591.89     2477.55     83.44 o 
   3  -8   2      374.36      438.69     48.05 o 
  -3  -7   2     2468.59     2716.46     83.41 o 
  -2  -7   2     1245.43     1214.51     56.19 o 
  -1  -7   2      877.50     1003.80     50.84 o 
   0  -7   2     4389.06     4527.20    104.40 o 
   1  -7   2      420.19      405.40     36.97 o 
   2  -7   2     3858.57     3775.26     95.29 o 
   3  -7   2     3126.97     3105.75     89.67 o 
   4  -7   2       15.38        6.62     33.74 o 
   5  -7   2     2432.18     2496.89     89.19 o 
  -5  -6   2      598.73      747.74     52.24 o 
  -4  -6   2     2160.78     2285.23     75.77 o 
  -3  -6   2       72.18      100.71     31.17 o 
  -2  -6   2     1828.10     1872.80     61.85 o 
  -1  -6   2     3886.36     3977.11     90.80 o 
   0  -6   2     1283.42     1327.35     49.88 o 
   1  -6   2     3766.88     3730.24     86.85 o 
   2  -6   2      590.68      581.61     37.45 o 
   3  -6   2     4418.03     4412.65    102.24 o 
   4  -6   2     5284.59     5439.87    121.34 o 
   5  -6   2        2.77      -13.02     31.56 o 
   6  -6   2     2928.98     2983.66     97.75 o 
  -5  -5   2      776.54      868.24     52.48 o 
  -4  -5   2      261.58      302.65     33.56 o 
  -3  -5   2     4863.36     5173.06    106.73 o 
  -2  -5   2      183.73      239.60     24.67 o 
  -1  -5   2     3084.38     3206.16     72.87 o 
   0  -5   2     6897.47     7027.42    121.33 o 
   1  -5   2       92.53       91.90     11.37 o 
   2  -5   2     5781.30     5884.37     87.85 o 
   3  -5   2     1468.22     1418.39     52.24 o 
   4  -5   2     2776.37     3042.97     81.10 o 
   5  -5   2     5753.82     5841.25    126.91 o 
   6  -5   2       21.30       11.68     31.61 o 
   7  -5   2     1767.42     1764.48     79.55 o 
  -6  -4   2      136.81      110.26     17.68 o 
  -5  -4   2     2877.52     2889.86     46.75 o 
  -4  -4   2     4186.51     4288.14     76.91 o 
  -3  -4   2      254.20      262.94     13.95 o 
  -2  -4   2     6338.51     6231.15     71.50 o 
  -1  -4   2      836.75      825.11     27.27 o 
   0  -4   2     2357.32     2317.49     35.04 o 
   1  -4   2     6222.66     6322.02     74.97 o 
   2  -4   2      116.33      119.04     18.62 o 
   3  -4   2     7552.13     7641.93    136.85 o 
   4  -4   2      471.54      486.38     32.84 o 
   5  -4   2     1153.14     1203.76     51.04 o 
   6  -4   2     5267.13     5109.08    115.77 o 
   7  -4   2      452.60      423.33     46.14 o 
  -6  -3   2     2830.86     2762.47     47.78 o 
  -5  -3   2      364.03      351.83     17.77 o 
  -4  -3   2     3358.17     3257.66     57.36 o 
  -3  -3   2     7122.38     6965.18     86.49 o 
  -2  -3   2       85.83       98.48      8.33 o 
  -1  -3   2    12996.04    13470.17    135.10 o 
   0  -3   2     5429.97     5654.70     63.48 o 
   1  -3   2     8424.65     8893.97     92.61 o 
   2  -3   2     7785.06     7540.65    126.46 o 
   3  -3   2     1068.17     1144.37     38.95 o 
   4  -3   2     3371.18     3569.62     78.92 o 
   5  -3   2     2195.07     2254.24     64.07 o 
   6  -3   2      413.59      423.06     34.70 o 
   7  -3   2     2541.59     2400.85     77.66 o 
   8  -3   2      412.03      400.25     46.40 o 
  -7  -2   2     2310.70     2270.08     45.81 o 
  -6  -2   2       70.53       76.71     14.47 o 
  -5  -2   2     5548.70     5476.62     91.06 o 
  -4  -2   2     2032.73     2019.35     32.83 o 
  -3  -2   2     2733.37     2728.56    100.23 o 
  -2  -2   2    14232.72    13821.46    136.92 o 
  -1  -2   2     2351.32     2451.56     31.49 o 
   0  -2   2    15845.51    16247.51    208.58 o 
   1  -2   2     9814.41     9844.66     98.69 o 
   2  -2   2     2802.09     2929.32     57.84 o 
   3  -2   2    10325.27    10489.19    166.16 o 
   4  -2   2     1678.93     1635.86     45.81 o 
   5  -2   2     2804.97     2947.05     69.82 o 
   6  -2   2     3917.70     3693.11     86.40 o 
   7  -2   2      136.14      120.32     29.97 o 
   8  -2   2     1849.92     1862.38     72.99 o 
  -7  -1   2      839.44      828.36     25.13 o 
  -6  -1   2     3755.24     3689.36     45.07 o 
  -5  -1   2      225.59      255.70     14.24 o 
  -4  -1   2     4906.36     4821.70     58.37 o 
  -3  -1   2     6344.79     6235.89     68.45 o 
  -2  -1   2     5741.40     5796.31     61.85 o 
  -1  -1   2    11737.34    11537.39    199.94 o 
   0  -1   2     1106.86     1171.30     16.79 o 
   1  -1   2     4606.93     4719.55     74.49 o 
   2  -1   2    25050.58    25254.87    357.88 o 
   3  -1   2       49.83       58.59     10.96 o 
   4  -1   2    11703.01    11831.45    184.66 o 
   5  -1   2     4747.92     4922.53     95.17 o 
   6  -1   2      322.74      340.85     28.38 o 
   7  -1   2     4190.17     4117.67     96.88 o 
   8  -1   2      422.19      404.17     41.79 o 
  -7   0   2     1184.28     1135.54     27.52 o 
  -6   0   2      866.77      865.84     21.25 o 
  -5   0   2     6814.65     6725.70     65.17 o 
  -4   0   2      737.92      747.42     15.44 o 
  -3   0   2     8001.47     8124.42     65.41 o 
  -2   0   2     9383.75     9486.46     91.18 o 
  -1   0   2      109.44      124.53      5.60 o 
   0   0   2    15103.68    15338.67    197.32 o 
   1   0   2     1460.20     1482.52     17.82 o 
   2   0   2     1393.44     1290.25     23.04 o 
   3   0   2     9573.83     9424.58    100.24 o 
   4   0   2      274.09      303.76     12.86 o 
   5   0   2     3518.42     3504.91     98.39 o 
   6   0   2     4567.72     4369.26     63.39 o 
   7   0   2       85.61       80.18     17.83 o 
   8   0   2     3549.37     3528.30     96.58 o 
  -7   1   2     2143.27     2214.71     71.46 o 
  -6   1   2     3871.31     3732.76     54.48 o 
  -5   1   2      837.10      844.82     22.02 o 
  -4   1   2     5556.43     5353.41     62.75 o 
  -3   1   2      968.43      921.84     28.09 o 
  -2   1   2     4453.34     4331.94     55.29 o 
  -1   1   2     8241.82     7898.77     61.47 o 
   0   1   2      272.11      305.97      6.21 o 
   1   1   2    22657.96    23497.94    327.65 o 
   2   1   2     1419.75     1402.05     29.55 o 
   3   1   2     2723.05     2638.95     51.61 o 
   4   1   2     9023.47     8830.54     92.62 o 
   5   1   2     1631.10     1632.74     60.86 o 
   6   1   2     3728.11     3858.51     53.11 o 
   7   1   2     2630.50     2501.95    125.52 o 
   8   1   2        0.95        5.76     21.11 o 
  -7   2   2       65.92       71.35     16.85 o 
  -6   2   2     3087.76     2919.73     47.16 o 
  -5   2   2     3963.64     3867.13     52.79 o 
  -4   2   2      328.89      354.19     23.71 o 
  -3   2   2     8087.53     7801.35     64.73 o 
  -2   2   2     3472.02     3273.26     29.98 o 
  -1   2   2     5706.47     5586.95     45.44 o 
   0   2   2    12774.30    12396.53     94.04 o 
   1   2   2     1619.09     1657.54     25.99 o 
   2   2   2     2531.47     2417.65     45.12 o 
   3   2   2     9670.79     9756.28     76.53 o 
   4   2   2      986.33      975.77     18.56 o 
   5   2   2     6178.52     6027.17     80.31 o 
   6   2   2     1356.13     1293.52     27.52 o 
   7   2   2     2647.62     2765.14     46.70 o 
   8   2   2     1919.18     1896.67     50.26 o 
  -7   3   2     2903.62     2970.07     60.54 o 
  -6   3   2      776.24      746.05     24.82 o 
  -5   3   2     2522.72     2448.63     43.47 o 
  -4   3   2     5541.34     5390.53     50.06 o 
  -3   3   2      353.74      366.88      9.69 o 
  -2   3   2     7575.83     7326.25     60.92 o 
  -1   3   2     1071.98      873.68     11.38 o 
   0   3   2     1133.24     1175.17     18.01 o 
   1   3   2    13083.79    12851.44    123.79 o 
   2   3   2     1647.81     1681.74     19.12 o 
   3   3   2     3556.65     3513.91     31.65 o 
   4   3   2     7883.62     7899.99     84.89 o 
   5   3   2      105.96       90.20     15.58 o 
   6   3   2     3217.18     3164.53     46.91 o 
   7   3   2     2350.39     2229.99     41.09 o 
   8   3   2      465.85      412.04     45.90 o 
  -7   4   2        2.30        2.43     36.82 o 
  -6   4   2     1993.66     2082.91     41.42 o 
  -5   4   2     2253.78     2316.81     55.37 o 
  -4   4   2     2470.67     2370.87     28.66 o 
  -3   4   2     8672.77     8401.25    103.80 o 
  -2   4   2     1273.29     1274.96     28.92 o 
  -1   4   2     5427.20     5197.01     58.59 o 
   0   4   2     8817.48     8519.94     87.93 o 
   1   4   2      285.74      277.68      9.95 o 
   2   4   2    12009.65    12008.22     93.97 o 
   3   4   2     3066.02     2943.98     28.37 o 
   4   4   2     1575.13     1595.36     48.62 o 
   5   4   2     3985.91     3727.75     84.46 o 
   6   4   2       77.71       50.81     24.25 o 
   7   4   2     2021.80     2006.74     70.98 o 
  -6   5   2      371.83      393.75     44.85 o 
  -5   5   2     2266.83     2465.67     78.80 o 
  -4   5   2     2837.56     2848.34     79.73 o 
  -3   5   2        4.97        3.02      8.56 o 
  -2   5   2     7809.76     7378.72    150.47 o 
  -1   5   2     5368.33     5286.99     62.60 o 
   0   5   2     1770.29     1645.37     58.69 o 
   1   5   2     8922.35     8547.31     90.45 o 
   2   5   2       49.05       55.49      8.04 o 
   3   5   2     5691.02     5696.93     64.82 o 
   4   5   2     4154.50     3991.06     88.53 o 
   5   5   2      882.23      896.00     45.72 o 
   6   5   2     4407.93     4218.65    101.58 o 
   7   5   2      278.26      263.28     40.12 o 
  -6   6   2     2184.99     2192.12     84.73 o 
  -5   6   2      954.49      901.33     55.09 o 
  -4   6   2     1407.25     1429.02     62.15 o 
  -3   6   2     3098.83     2925.49     80.09 o 
  -2   6   2       16.51       24.84      9.94 o 
  -1   6   2     6731.97     6410.61     92.37 o 
   0   6   2     4558.26     4371.60    107.75 o 
   1   6   2      224.92      215.71     12.45 o 
   2   6   2     6556.68     6453.96     74.74 o 
   3   6   2     1046.53     1003.98     44.82 o 
   4   6   2     2707.44     2737.39     76.07 o 
   5   6   2     2307.89     2408.43     75.38 o 
   6   6   2       29.21       46.70     32.00 o 
  -5   7   2     2472.73     2395.85     87.18 o 
  -4   7   2     2283.95     2246.01     79.43 o 
  -3   7   2      851.80      857.47     52.87 o 
  -2   7   2     4511.15     4038.45     98.41 o 
  -1   7   2       16.63       35.99     24.31 o 
   0   7   2     2714.48     2573.66     44.95 o 
   1   7   2     3138.71     2976.96     78.14 o 
   2   7   2      118.54      127.15     27.48 o 
   3   7   2     2903.24     2843.76     79.79 o 
   4   7   2      607.94      694.39     47.12 o 
   5   7   2      967.96      995.72     58.62 o 
  -4   8   2     2456.97     2428.00     89.88 o 
  -3   8   2     1453.90     1372.32     68.17 o 
  -2   8   2      298.44      292.62     40.21 o 
  -1   8   2     4158.63     3929.63    101.58 o 
   0   8   2      346.64      297.68     36.14 o 
   1   8   2     3413.96     3342.56     90.83 o 
   2   8   2     2722.99     2664.67     82.66 o 
   3   8   2       72.10       63.14     33.89 o 
   4   8   2     1766.67     1831.69     76.19 o 
  -2   9   2     2177.50     2108.86     88.80 o 
  -1   9   2       32.51        4.97     39.64 o 
   0   9   2     2390.49     2266.55     81.88 o 
   1   9   2      804.61      773.25     54.19 o 
   2   9   2     1062.65     1032.67     63.14 o 
  -1  -8   3     2169.69     2337.77     83.53 o 
   0  -8   3        0.68        4.76     33.71 o 
   1  -8   3     2237.47     2313.91     78.95 o 
   2  -8   3     2848.63     2756.16     89.70 o 
   3  -8   3      264.20      269.92     43.92 o 
  -3  -7   3     2899.93     3232.84     95.05 o 
  -2  -7   3      972.17     1012.49     56.28 o 
  -1  -7   3      126.09      142.99     34.49 o 
   0  -7   3     2791.90     2765.02     77.87 o 
   1  -7   3      204.40      203.13     32.51 o 
   2  -7   3     2099.05     2108.89     70.48 o 
   3  -7   3     1929.77     1980.64     72.30 o 
   4  -7   3       42.05       23.05     34.28 o 
   5  -7   3     2013.75     2012.13     85.06 o 
  -4  -6   3     1688.49     1828.97     67.84 o 
  -3  -6   3      124.71      126.67     33.53 o 
  -2  -6   3     2791.85     2939.98     76.16 o 
  -1  -6   3     3546.32     3614.04     86.13 o 
   0  -6   3      423.91      452.43     32.84 o 
   1  -6   3     4531.79     4759.22    101.79 o 
   2  -6   3      416.17      414.47     34.28 o 
   3  -6   3     2963.64     2893.79     81.13 o 
   4  -6   3     2317.81     2319.60     74.88 o 
   5  -6   3        7.34        4.49     35.18 o 
   6  -6   3     2225.13     2353.85     85.47 o 
  -4  -5   3      209.05      238.34     32.48 o 
  -3  -5   3     4226.36     4672.43    100.65 o 
  -2  -5   3      718.48      714.49     23.53 o 
  -1  -5   3     3456.26     3431.21     49.93 o 
   0  -5   3     7778.67     7969.28     91.71 o 
   1  -5   3        8.74       24.48     21.39 o 
   2  -5   3     3825.10     3879.09     76.54 o 
   3  -5   3     3283.59     3298.30     48.76 o 
   4  -5   3     1511.36     1461.65     56.85 o 
   5  -5   3     3442.53     3680.81     94.87 o 
   6  -5   3        5.15       -9.67     32.51 o 
   7  -5   3     1423.02     1509.37     73.17 o 
  -6  -4   3       60.19       54.28     24.97 o 
  -5  -4   3     1874.97     1793.34     48.59 o 
  -4  -4   3     3420.88     3433.61     51.37 o 
  -3  -4   3       25.82       36.13     11.46 o 
  -2  -4   3     5911.59     6031.34     72.13 o 
  -1  -4   3      711.54      743.61     20.91 o 
   0  -4   3     3563.55     3696.75     49.28 o 
   1  -4   3     6749.54     6821.02     77.95 o 
   2  -4   3      290.50      326.20     16.42 o 
   3  -4   3     5359.26     5481.36    106.58 o 
   4  -4   3     4101.94     4318.91     94.99 o 
   5  -4   3       50.22       29.40     23.53 o 
   6  -4   3     4065.80     4051.42     99.99 o 
   7  -4   3      665.57      675.17     49.34 o 
  -6  -3   3     3280.47     3224.31     70.36 o 
  -5  -3   3      717.09      679.71     55.45 o 
  -4  -3   3     4258.68     4203.55     56.71 o 
  -3  -3   3     6910.60     6848.72     78.73 o 
  -2  -3   3       82.55      105.73     12.02 o 
  -1  -3   3     9112.70     9435.01    109.90 o 
   0  -3   3     6285.14     6557.19     73.19 o 
   1  -3   3     4451.67     4814.69     56.60 o 
   2  -3   3    12381.11    12406.89    126.86 o 
   3  -3   3      395.12      445.72     27.51 o 
   4  -3   3     3231.00     3302.78     75.06 o 
   5  -3   3     4211.87     4267.06     93.41 o 
   6  -3   3      193.03      199.33     29.16 o 
   7  -3   3     2750.84     2590.81     79.79 o 
   8  -3   3      917.84      886.93     55.36 o 
  -6  -2   3       95.68       89.82     21.35 o 
  -5  -2   3     3921.22     3887.05     54.78 o 
  -4  -2   3     3822.37     3750.05     50.51 o 
  -3  -2   3     1573.74     1523.08     26.76 o 
  -2  -2   3     9318.96     9162.48     96.19 o 
  -1  -2   3     2042.28     2063.60     69.43 o 
   0  -2   3     9639.35     9843.57    100.64 o 
   1  -2   3     6803.33     6851.39     72.80 o 
   2  -2   3      748.91      836.48     28.59 o 
   3  -2   3    13800.56    13428.36    206.22 o 
   4  -2   3     2212.93     2166.34     54.10 o 
   5  -2   3     4552.37     4556.03     92.90 o 
   6  -2   3     8124.27     7644.77    142.09 o 
   7  -2   3      134.33      152.48     30.06 o 
   8  -2   3     1724.50     1724.72     70.15 o 
  -7  -1   3     1054.70     1126.31     43.62 o 
  -6  -1   3     3049.55     3211.67     67.39 o 
  -5  -1   3       19.88       44.83     24.55 o 
  -4  -1   3     1677.29     1613.42     61.13 o 
  -3  -1   3     6012.23     5933.65     66.97 o 
  -2  -1   3     1224.07     1281.58     21.04 o 
  -1  -1   3     9121.34     9068.32     98.83 o 
   0  -1   3     2996.60     3116.82     36.14 o 
   1  -1   3     3578.78     3742.32     41.95 o 
   2  -1   3     9181.09     9310.88    141.31 o 
   3  -1   3     2162.29     2436.00     50.54 o 
   4  -1   3     7297.46     7465.98    124.96 o 
   5  -1   3     4651.30     4808.80     93.53 o 
   6  -1   3     1449.03     1478.12     50.51 o 
   7  -1   3     5706.95     5761.14    119.99 o 
   8  -1   3      690.12      717.83     48.62 o 
  -7   0   3      906.90      883.93     38.50 o 
  -6   0   3      612.41      569.10     28.89 o 
  -5   0   3     7683.66     7533.77     71.84 o 
  -4   0   3      122.92      122.13      8.84 o 
  -3   0   3     4613.86     4543.19     40.22 o 
  -2   0   3     6261.68     6178.37     65.69 o 
  -1   0   3       31.13       22.75      5.46 o 
   0   0   3     2823.33     2739.06     44.73 o 
   1   0   3     2383.48     2440.39     39.62 o 
   2   0   3      618.86      605.29     13.07 o 
   3   0   3     8673.23     8504.60     91.33 o 
   4   0   3       67.76       52.56      8.26 o 
   5   0   3     2027.29     1918.70     58.41 o 
   6   0   3     3319.20     3286.97     58.78 o 
   7   0   3      439.82      467.64     37.50 o 
   8   0   3     4072.46     4135.90    103.11 o 
  -7   1   3     1438.25     1567.34     47.75 o 
  -6   1   3     2034.33     2000.72     49.43 o 
  -5   1   3       74.93       80.83     12.13 o 
  -4   1   3     7088.52     7114.63     80.09 o 
  -3   1   3     1212.38     1206.99     31.12 o 
  -2   1   3     8107.93     8146.78     65.43 o 
  -1   1   3     8888.78     8702.51     87.54 o 
   0   1   3     1785.77     1790.50     30.75 o 
   1   1   3    22348.24    23229.66    410.23 o 
   2   1   3     3564.15     3611.11     59.79 o 
   3   1   3      756.12      753.22     23.98 o 
   4   1   3    10385.41    10527.15    165.41 o 
   5   1   3     1248.76     1293.01     42.24 o 
   6   1   3     1500.00     1447.70     50.03 o 
   7   1   3     2125.08     2148.90     45.36 o 
   8   1   3      237.09      288.29     42.89 o 
  -7   2   3      332.63      306.63     27.81 o 
  -6   2   3     2018.03     1975.60     38.62 o 
  -5   2   3     3482.64     3472.75     49.72 o 
  -4   2   3       10.43       13.53     15.55 o 
  -3   2   3     3785.08     3710.58     35.34 o 
  -2   2   3     9484.82     9488.93     76.05 o 
  -1   2   3     2645.80     2567.34     26.60 o 
   0   2   3    15957.52    15969.66    120.97 o 
   1   2   3     6319.58     6681.43     62.80 o 
   2   2   3     6893.59     6907.62     69.47 o 
   3   2   3     9301.18     9152.97     90.75 o 
   4   2   3      216.52      202.19      8.42 o 
   5   2   3     8482.87     8300.51    142.51 o 
   6   2   3     2131.45     2142.69     61.10 o 
   7   2   3     1497.44     1520.51     58.44 o 
   8   2   3     1697.16     1763.64     49.68 o 
  -7   3   3     2524.65     2542.16     62.06 o 
  -6   3   3     1247.94     1260.65     39.40 o 
  -5   3   3     1084.47     1096.11     27.54 o 
  -4   3   3     4757.17     4827.67     46.33 o 
  -3   3   3      346.88      353.60     10.15 o 
  -2   3   3     5179.03     5064.30     44.78 o 
  -1   3   3     4903.43     4893.71     65.11 o 
   0   3   3     2247.56     2297.90     33.53 o 
   1   3   3    12583.14    12572.90     96.87 o 
   2   3   3     5426.42     5498.50     58.06 o 
   3   3   3     2993.62     2947.23     35.47 o 
   4   3   3    13294.72    13122.70    128.52 o 
   5   3   3        3.29        4.61     15.57 o 
   6   3   3     3619.62     3415.28     81.76 o 
   7   3   3     2588.24     2589.10     75.89 o 
   8   3   3       82.95       69.40     35.87 o 
  -6   4   3     2164.11     2241.71     43.36 o 
  -5   4   3     3982.75     4123.84     60.88 o 
  -4   4   3      623.81      620.60     15.05 o 
  -3   4   3    10398.13    10346.78    102.59 o 
  -2   4   3     2418.23     2429.10     27.04 o 
  -1   4   3     4319.34     4223.81     44.54 o 
   0   4   3    11711.01    11889.72    118.49 o 
   1   4   3       12.72       12.27      6.02 o 
   2   4   3    12633.93    12439.16    153.63 o 
   3   4   3     2393.93     2440.28     36.66 o 
   4   4   3     1301.00     1317.89     43.29 o 
   5   4   3     4782.61     4632.70     96.28 o 
   6   4   3      232.72      216.04     28.59 o 
   7   4   3     2361.30     2351.18     75.21 o 
  -6   5   3      776.92      863.39     57.42 o 
  -5   5   3     1632.77     1754.33     37.36 o 
  -4   5   3     4577.64     4737.42     86.84 o 
  -3   5   3       56.80       44.85     19.49 o 
  -2   5   3     6359.15     6030.17     90.23 o 
  -1   5   3     3866.07     3757.27     47.94 o 
   0   5   3     1133.10     1093.86     24.25 o 
   1   5   3    11348.06    11076.73    113.49 o 
   2   5   3       73.28       72.51      8.11 o 
   3   5   3     7464.99     7298.42    104.37 o 
   4   5   3     3175.21     2978.93     72.75 o 
   5   5   3      408.43      480.48     34.10 o 
   6   5   3     3481.15     3499.86     89.49 o 
   7   5   3      626.41      560.63     45.78 o 
  -6   6   3     2089.70     2207.78     88.02 o 
  -5   6   3      506.53      504.76     49.04 o 
  -4   6   3     1669.89     1655.05     35.10 o 
  -3   6   3     3574.12     3442.00     50.68 o 
  -2   6   3      420.60      388.89     17.01 o 
  -1   6   3     6398.91     6072.66     72.26 o 
   0   6   3     3350.67     3237.58     45.01 o 
   1   6   3      385.14      406.71     16.07 o 
   2   6   3     3582.11     3617.86     55.01 o 
   3   6   3     1873.59     1831.60     38.32 o 
   4   6   3     1840.67     1927.08     62.48 o 
   5   6   3     2420.77     2443.72     74.37 o 
   6   6   3       45.71       25.57     31.20 o 
  -5   7   3     2455.23     2458.96     86.55 o 
  -4   7   3     1312.92     1405.46     64.49 o 
  -3   7   3     1170.89     1123.32     36.06 o 
  -2   7   3     4276.82     4125.00     58.80 o 
  -1   7   3       78.28       59.46     11.89 o 
   0   7   3     2608.31     2520.97     41.33 o 
   1   7   3     2713.25     2714.31     42.51 o 
   2   7   3      752.93      731.91     22.03 o 
   3   7   3     2173.37     2172.45     68.47 o 
   4   7   3      917.93      868.18     51.19 o 
   5   7   3      687.15      698.64     49.64 o 
  -4   8   3     2538.92     2600.18     90.89 o 
  -3   8   3     1640.11     1492.37     71.58 o 
  -2   8   3      706.03      566.40     48.38 o 
  -1   8   3     4655.83     4547.12     65.50 o 
   0   8   3      539.26      531.79     33.16 o 
   1   8   3     1345.38     1317.54     31.38 o 
   2   8   3     4091.11     4004.95    101.31 o 
   3   8   3       98.39       71.16     35.60 o 
   4   8   3     1948.28     2041.29     77.78 o 
  -2   9   3     1835.50     1848.67     80.47 o 
  -1   9   3        0.99        0.57     36.76 o 
   0   9   3     2757.40     2698.44     87.54 o 
   1   9   3      879.01      838.07     54.52 o 
   2   9   3      474.16      426.29     47.18 o 
  -1  -7   4      231.94      221.18     38.86 o 
   0  -7   4     2192.50     2131.26     71.88 o 
   1  -7   4      411.29      456.80     41.34 o 
   2  -7   4     1641.57     1625.87     63.44 o 
   3  -7   4     1905.55     1933.45     73.89 o 
   4  -7   4       90.09       79.37     37.21 o 
  -2  -6   4     2664.27     2873.61     78.29 o 
  -1  -6   4     2751.44     2866.15     75.12 o 
   0  -6   4      420.78      381.06     33.92 o 
   1  -6   4     4493.94     4512.98     99.01 o 
   2  -6   4     1295.93     1228.64     50.51 o 
   3  -6   4     1871.48     1727.98     62.30 o 
   4  -6   4     2674.45     2593.62     79.07 o 
   5  -6   4       55.70       81.10     35.15 o 
   6  -6   4     1895.60     1818.67     78.23 o 
  -2  -5   4     1563.35     1600.05     35.69 o 
  -1  -5   4     1825.14     1791.79     35.98 o 
   0  -5   4     6742.97     6906.04     83.61 o 
   1  -5   4      152.92      168.21     15.20 o 
   2  -5   4     3360.86     3323.75     49.81 o 
   3  -5   4     2717.43     2786.52     45.07 o 
   4  -5   4      525.84      541.53     38.11 o 
   5  -5   4     4381.37     4513.60    106.61 o 
   6  -5   4      100.37       84.97     34.97 o 
   7  -5   4     1911.11     1982.82     84.67 o 
  -5  -4   4     1688.89     1752.12     52.90 o 
  -4  -4   4     2143.80     2160.42     53.92 o 
  -3  -4   4      169.65      161.16     19.97 o 
  -2  -4   4     5142.85     5396.76    165.44 o 
  -1  -4   4     1500.17     1646.14     31.66 o 
   0  -4   4     1485.23     1580.44     30.34 o 
   1  -4   4     6348.68     6438.57     76.12 o 
   2  -4   4      409.00      400.35     16.55 o 
   3  -4   4     6332.58     6469.70     77.41 o 
   4  -4   4     4333.83     4336.97     94.79 o 
   5  -4   4        3.57        4.04     23.68 o 
   6  -4   4     4136.79     4118.99    101.07 o 
   7  -4   4      743.41      707.83     52.30 o 
  -6  -3   4     2095.58     2191.58     60.95 o 
  -5  -3   4     1091.12     1139.64     41.70 o 
  -4  -3   4     1480.17     1461.17     43.38 o 
  -3  -3   4     7276.94     7437.57     86.11 o 
  -2  -3   4      133.21      137.85     12.12 o 
  -1  -3   4     6361.44     6571.18     75.57 o 
   0  -3   4     5819.41     6070.22     70.03 o 
   1  -3   4      124.10      131.97     10.60 o 
   2  -3   4     5544.33     5522.53     64.85 o 
   3  -3   4     2224.00     2360.28     57.96 o 
   4  -3   4     4488.48     4518.15     92.24 o 
   5  -3   4     3791.28     3614.37     84.01 o 
   6  -3   4      156.22      160.02     28.71 o 
   7  -3   4     3165.51     3094.01     87.72 o 
   8  -3   4     1322.78     1209.51     64.79 o 
  -6  -2   4      206.96      181.97     26.68 o 
  -5  -2   4     3049.19     3126.38     66.70 o 
  -4  -2   4     1854.81     1805.68     45.27 o 
  -3  -2   4       26.15       23.67      9.54 o 
  -2  -2   4     5087.74     5001.71     59.58 o 
  -1  -2   4     1030.09     1043.46     20.72 o 
   0  -2   4     6501.41     6789.76     73.95 o 
   1  -2   4    10806.07    11158.53    180.95 o 
   2  -2   4       80.62       69.77      8.41 o 
   3  -2   4     5423.72     5140.37     92.45 o 
   4  -2   4     3744.49     3905.41     79.70 o 
   5  -2   4     1630.20     1634.16     50.51 o 
   6  -2   4     7263.73     6990.65    133.11 o 
   7  -2   4      249.30      243.22     32.36 o 
   8  -2   4     1409.98     1546.59     69.85 o 
  -6  -1   4     2290.11     2264.21     57.87 o 
  -5  -1   4       51.99       27.81     15.93 o 
  -4  -1   4     3305.58     3332.50     63.98 o 
  -3  -1   4     3665.53     3601.98     65.83 o 
  -2  -1   4        6.01        9.71      6.56 o 
  -1  -1   4     4251.11     4049.37     46.93 o 
   0  -1   4     5354.05     5576.89     59.96 o 
   1  -1   4     3748.36     3751.63     43.33 o 
   2  -1   4    11766.43    12066.07    120.58 o 
   3  -1   4     3065.27     3288.20     62.54 o 
   4  -1   4     4688.60     4642.07     86.37 o 
   5  -1   4     3450.90     3506.78     75.38 o 
   6  -1   4      564.42      593.50     35.93 o 
   7  -1   4     4328.56     4655.24    104.04 o 
   8  -1   4      256.30      250.67     39.64 o 
  -6   0   4      427.72      433.48     27.36 o 
  -5   0   4     4201.25     4265.09     78.68 o 
  -4   0   4      817.49      833.34     28.77 o 
  -3   0   4     3099.28     3025.64     53.04 o 
  -2   0   4    10532.50    10291.95    104.69 o 
  -1   0   4      179.65      193.78      8.22 o 
   0   0   4     1896.47     1696.79     34.37 o 
   1   0   4     2863.52     2843.75     32.78 o 
   2   0   4     2456.85     2675.00     47.09 o 
   3   0   4    15424.61    15898.57    161.63 o 
   4   0   4     1261.43     1324.87     25.15 o 
   5   0   4     4382.41     4283.25     58.13 o 
   6   0   4     3827.76     3856.63     58.06 o 
   7   0   4       37.14       31.75     15.89 o 
   8   0   4     3165.78     3284.84     90.02 o 
  -6   1   4     2386.72     2454.23     59.19 o 
  -5   1   4        2.86        5.63     12.51 o 
  -4   1   4     6396.12     6348.95     99.72 o 
  -3   1   4     1924.24     1935.64     22.28 o 
  -2   1   4     4829.19     4875.28     42.82 o 
  -1   1   4    18818.79    18598.08    200.51 o 
   0   1   4     2939.30     3093.78     50.48 o 
   1   1   4    14002.62    14338.63    137.73 o 
   2   1   4     9177.91     9279.32    136.85 o 
   3   1   4     1740.68     1875.79     40.15 o 
   4   1   4    12701.05    13164.16    201.25 o 
   5   1   4     1488.61     1532.16     45.60 o 
   6   1   4     1506.52     1519.23     48.02 o 
   7   1   4     3508.15     3605.70    127.54 o 
   8   1   4        6.77        7.38     19.68 o 
  -6   2   4     1211.70     1176.67     39.85 o 
  -5   2   4     4956.79     5000.49     86.31 o 
  -4   2   4      304.58      311.91     14.54 o 
  -3   2   4     4208.69     4097.84     38.97 o 
  -2   2   4     7060.16     6905.81     57.92 o 
  -1   2   4      820.55      840.55     19.06 o 
   0   2   4    19648.14    20014.29    151.61 o 
   1   2   4     4360.67     4612.75     39.36 o 
   2   2   4     8770.74     8844.85    133.02 o 
   3   2   4     7048.84     6925.59    111.31 o 
   4   2   4      317.09      369.08     22.21 o 
   5   2   4     9555.25     9562.57    159.03 o 
   6   2   4     2543.37     2676.52     69.22 o 
   7   2   4     1673.37     1762.32     61.91 o 
   8   2   4     2286.02     2498.60     66.76 o 
  -6   3   4     1331.63     1353.64     42.12 o 
  -5   3   4     1054.10     1036.65     33.74 o 
  -4   3   4     4652.60     4585.71     63.26 o 
  -3   3   4     1163.43     1161.11     17.66 o 
  -2   3   4     4808.25     4724.70     69.19 o 
  -1   3   4     9031.86     8973.77     72.29 o 
   0   3   4      957.58      943.73     13.14 o 
   1   3   4    17155.76    17714.53    135.11 o 
   2   3   4     4866.09     4980.41     42.54 o 
   3   3   4     2157.11     2071.11     28.19 o 
   4   3   4     9303.47     9264.55     94.53 o 
   5   3   4       71.73       80.03     18.71 o 
   6   3   4     3309.25     3137.87     77.06 o 
   7   3   4     2301.28     2216.19     69.31 o 
   8   3   4      350.52      379.71     43.32 o 
  -6   4   4     1526.45     1622.69     47.03 o 
  -5   4   4     3852.80     3915.79     72.60 o 
  -4   4   4      295.02      301.82     12.17 o 
  -3   4   4     8651.52     8631.11     74.21 o 
  -2   4   4     3384.88     3405.41     41.51 o 
  -1   4   4     3332.48     3318.70     32.02 o 
   0   4   4     6169.14     6146.67     66.77 o 
   1   4   4      380.90      433.31     12.93 o 
   2   4   4     7640.82     7657.35     80.23 o 
   3   4   4     3802.63     3808.92     65.80 o 
   4   4   4     1390.63     1374.37     23.62 o 
   5   4   4     3817.46     3703.02     81.82 o 
   6   4   4      317.40      326.69     31.02 o 
   7   4   4     1155.06     1096.94     54.13 o 
  -4   5   4     3615.40     3667.12     52.28 o 
  -3   5   4        0.68        8.63     10.16 o 
  -2   5   4     6397.00     6321.92     73.11 o 
  -1   5   4     2853.34     2713.59     57.18 o 
   0   5   4     1580.53     1586.84     26.88 o 
   1   5   4     8550.24     8333.86     88.91 o 
   2   5   4      167.97      169.17     14.86 o 
   3   5   4     2828.80     2792.86     38.62 o 
   4   5   4     4122.84     4100.09     87.69 o 
   5   5   4       35.47       25.72     21.91 o 
   6   5   4     2418.17     2351.57     71.10 o 
   7   5   4      917.97      909.71     54.64 o 
  -4   6   4     1839.91     1864.00     37.04 o 
  -3   6   4     2426.91     2336.50     40.08 o 
  -2   6   4      445.44      409.45     20.07 o 
  -1   6   4     4854.41     4854.65    119.87 o 
   0   6   4     3562.40     3535.56     48.04 o 
   1   6   4      321.44      308.83     14.13 o 
   2   6   4     4943.61     4927.12     60.94 o 
   3   6   4      455.88      462.21     28.80 o 
   4   6   4      681.01      717.56     41.32 o 
   5   6   4     2462.33     2498.60     73.41 o 
   6   6   4        8.33       34.91     31.02 o 
  -4   7   4     2201.56     2229.00     52.57 o 
  -3   7   4     1046.35     1013.85     29.57 o 
  -2   7   4     3321.99     3213.43     49.67 o 
  -1   7   4      144.21      126.17     14.54 o 
   0   7   4     2976.86     2889.57     47.74 o 
   1   7   4     2559.29     2538.63     41.00 o 
   2   7   4       71.74       74.05     12.02 o 
   3   7   4     3969.71     3970.14     55.64 o 
   4   7   4     1721.11     1734.15     64.61 o 
   5   7   4      875.98      957.13     55.98 o 
  -3   8   4     3049.45     2934.55     52.53 o 
  -2   8   4      184.81      167.00     35.36 o 
  -1   8   4     4151.75     4033.78     72.27 o 
   0   8   4      726.21      751.57     25.64 o 
   1   8   4      775.18      729.67     24.62 o 
   2   8   4     3385.80     3397.20     53.11 o 
   3   8   4       16.79       10.42     29.58 o 
   4   8   4     1683.33     1756.25     72.39 o 
  -2   9   4     1723.84     1800.53     80.95 o 
  -1   9   4      126.13      133.87     19.35 o 
   0   9   4     2238.85     2189.65     45.30 o 
   1   9   4     1223.41     1215.55     34.00 o 
   2   9   4      369.87      372.66     23.38 o 
   1  -7   5      316.01      333.06     39.91 o 
   2  -7   5      913.09      878.81     51.88 o 
   3  -7   5     2750.07     2666.73     83.92 o 
   4  -7   5        3.98       31.05     40.03 o 
   1  -6   5     3763.04     3806.79     89.40 o 
   2  -6   5     1702.54     1763.01     61.64 o 
   3  -6   5      720.27      752.95     46.17 o 
   4  -6   5     2254.77     2246.31     46.92 o 
   5  -6   5      556.82      575.78     47.87 o 
  -2  -5   5      853.02      822.83     41.85 o 
  -1  -5   5      669.80      628.65     34.64 o 
   0  -5   5     5223.40     5398.83    114.13 o 
   1  -5   5        5.16       13.52     13.55 o 
   2  -5   5     3460.67     3466.42     52.56 o 
   3  -5   5     3024.55     2950.56     48.25 o 
   4  -5   5      560.17      564.30     24.59 o 
   5  -5   5     2931.51     3091.98     88.53 o 
   6  -5   5      865.30      921.35     54.49 o 
  -4  -4   5     1714.14     1726.10     54.22 o 
  -3  -4   5       70.08       58.20     22.30 o 
  -2  -4   5     4947.15     4902.12     90.71 o 
  -1  -4   5     1895.55     1929.47     51.43 o 
   0  -4   5      522.77      549.86     21.07 o 
   1  -4   5     6865.03     6881.00     81.68 o 
   2  -4   5     1044.96      959.39     25.39 o 
   3  -4   5     3394.33     3548.41     51.78 o 
   4  -4   5     7792.17     7911.39     94.25 o 
   5  -4   5       20.33       29.01     25.81 o 
   6  -4   5     4110.68     4131.26    101.94 o 
   7  -4   5      819.67      792.71     52.33 o 
  -5  -3   5     1401.06     1490.33     51.22 o 
  -4  -3   5      449.37      416.77     29.70 o 
  -3  -3   5     3530.57     3527.10     71.97 o 
  -2  -3   5     1027.34     1031.53     37.72 o 
  -1  -3   5     3525.37     3604.14     70.00 o 
   0  -3   5     4940.11     4992.65     61.36 o 
   1  -3   5       49.30       64.50     10.21 o 
   2  -3   5     4725.26     4783.34     59.67 o 
   3  -3   5     2865.40     2876.48     42.59 o 
   4  -3   5     2905.73     2891.75     69.52 o 
   5  -3   5     5494.44     5648.99    113.32 o 
   6  -3   5      336.64      343.36     35.93 o 
   7  -3   5     4090.35     3924.48    101.97 o 
   8  -3   5     1904.43     1865.79     76.28 o 
  -5  -2   5     2991.29     3043.36     70.24 o 
  -4  -2   5     3013.16     3007.73     65.06 o 
  -3  -2   5      462.14      470.42     25.75 o 
  -2  -2   5     3847.20     3886.33     72.78 o 
  -1  -2   5     1164.31     1194.90     35.30 o 
   0  -2   5     2619.76     2620.38     36.48 o 
   1  -2   5    11551.01    11824.25    121.53 o 
   2  -2   5        3.65        7.03     10.03 o 
   3  -2   5     5807.27     5853.68     68.49 o 
   4  -2   5     3356.95     3324.15     71.64 o 
   5  -2   5      930.84      971.95     41.20 o 
   6  -2   5     4543.31     4377.62     96.73 o 
   7  -2   5      700.20      638.56     42.33 o 
   8  -2   5     1688.47     1573.83     67.96 o 
  -6  -1   5     1502.99     1666.40     53.44 o 
  -5  -1   5       35.04       33.86     18.92 o 
  -4  -1   5     3446.44     3369.21     67.96 o 
  -3  -1   5     6424.26     6371.94    103.77 o 
  -2  -1   5        2.89        8.92     11.59 o 
  -1  -1   5     8831.99     8806.20    130.83 o 
   0  -1   5     5669.89     5660.93     61.95 o 
   1  -1   5     3492.76     3650.62     43.66 o 
   2  -1   5    10053.07    10220.88    105.27 o 
   3  -1   5      300.09      300.94     18.86 o 
   4  -1   5     4965.18     5044.47     92.03 o 
   5  -1   5     3080.61     3236.97     72.57 o 
   6  -1   5      970.08      955.81     42.51 o 
   7  -1   5     3630.13     3759.25     91.31 o 
   8  -1   5      166.29      199.57     36.46 o 
  -6   0   5       75.59      119.04     24.82 o 
  -5   0   5     2488.33     2526.11     58.77 o 
  -4   0   5      312.34      315.79     21.86 o 
  -3   0   5     1773.97     1806.39     42.75 o 
  -2   0   5     9901.08     9927.28    143.46 o 
  -1   0   5        6.33        6.83      9.67 o 
   0   0   5    11245.80    11611.94    161.97 o 
   1   0   5     5975.89     6169.73     64.78 o 
   2   0   5     1957.30     2054.15     27.91 o 
   3   0   5    16438.48    17225.78    250.91 o 
   4   0   5     1291.78     1297.35     25.32 o 
   5   0   5     5321.66     5210.68     71.25 o 
   6   0   5     4427.19     4349.98     63.08 o 
   7   0   5       29.62       24.94     22.90 o 
   8   0   5     2364.06     2319.12     75.77 o 
  -6   1   5     2390.60     2476.06     62.57 o 
  -5   1   5      153.05      175.14     21.53 o 
  -4   1   5     4402.95     4448.73     79.22 o 
  -3   1   5     2349.60     2400.49     49.16 o 
  -2   1   5     3545.00     3519.85     74.25 o 
  -1   1   5    11383.65    11214.57    155.68 o 
   0   1   5     1163.78     1205.26     29.22 o 
   1   1   5    10538.79    11205.16    248.05 o 
   2   1   5     8418.87     8243.98    163.51 o 
   3   1   5        7.84       38.44     10.15 o 
   4   1   5     9137.80     9353.81    148.67 o 
   5   1   5     1240.42     1302.32     28.05 o 
   6   1   5     1250.98     1292.44     33.67 o 
   7   1   5     3797.76     3903.87     62.33 o 
   8   1   5      118.24      131.74     22.21 o 
  -6   2   5      423.92      466.50     30.15 o 
  -5   2   5     5490.81     5455.26     95.32 o 
  -4   2   5     1053.96     1081.44     33.05 o 
  -3   2   5     2761.69     2750.11     34.96 o 
  -2   2   5     5987.43     6062.92     62.90 o 
  -1   2   5      655.89      672.88     11.60 o 
   0   2   5     9333.19     9332.32    127.48 o 
   1   2   5     2550.02     2644.99     75.91 o 
   2   2   5    14482.71    15389.01    149.33 o 
   3   2   5     5747.92     5789.01     95.41 o 
   4   2   5        0.84        7.36     11.89 o 
   5   2   5     4365.04     4477.41     88.50 o 
   6   2   5     3115.33     3044.86     73.92 o 
   7   2   5      616.00      636.07     40.18 o 
   8   2   5     2635.57     2790.84     57.88 o 
  -6   3   5     1527.26     1512.28     48.95 o 
  -5   3   5      342.36      382.67     25.72 o 
  -4   3   5     6006.26     6017.38     97.24 o 
  -3   3   5     1779.37     1857.78     55.81 o 
  -2   3   5     2593.70     2501.96     27.14 o 
  -1   3   5    11146.05    11177.49     89.27 o 
   0   3   5       10.71       10.96      4.39 o 
   1   3   5     6862.35     6753.10     56.45 o 
   2   3   5     4797.26     5034.30     44.17 o 
   3   3   5     1491.04     1586.99     24.61 o 
   4   3   5     9671.54     9529.86     98.10 o 
   5   3   5      290.98      280.94     23.74 o 
   6   3   5     1698.22     1708.53     54.73 o 
   7   3   5     2268.22     2232.33     71.07 o 
   8   3   5      178.30      133.97     36.73 o 
  -6   4   5     1745.02     1837.62     52.24 o 
  -5   4   5     2828.33     2935.82     62.84 o 
  -4   4   5       53.05       62.99     15.78 o 
  -3   4   5     5400.57     5513.97     60.47 o 
  -2   4   5     4055.66     4068.28     39.78 o 
  -1   4   5     2476.85     2516.24     26.76 o 
   0   4   5     5459.77     5511.03     47.82 o 
   1   4   5      641.96      640.27     15.64 o 
   2   4   5     2174.71     2093.70     29.99 o 
   3   4   5     2712.74     2710.57     36.35 o 
   4   4   5       69.84       79.33      8.73 o 
   5   4   5     7459.02     7313.95    131.49 o 
   6   4   5      828.10      838.87     42.57 o 
   7   4   5      674.90      677.78     43.86 o 
   8   4   5     2233.21     2370.34     81.94 o 
  -3   5   5      253.05      237.65     17.15 o 
  -2   5   5     5134.10     5063.59     87.42 o 
  -1   5   5     2453.69     2481.71     36.58 o 
   0   5   5     1493.17     1477.55     26.39 o 
   1   5   5     8520.83     8526.61     91.04 o 
   2   5   5     1340.36     1387.61     34.70 o 
   3   5   5     2305.27     2382.84     35.53 o 
   4   5   5     1735.35     1752.19     41.69 o 
   5   5   5       41.22       43.62     22.18 o 
   6   5   5     2191.52     2027.85     64.67 o 
   7   5   5     1595.44     1577.51     66.70 o 
  -4   6   5     1134.79     1217.98     39.07 o 
  -3   6   5     4567.39     4695.45     80.09 o 
  -2   6   5      145.58      173.91     16.65 o 
  -1   6   5     3660.24     3749.67     51.38 o 
   0   6   5     2926.70     2909.02     42.39 o 
   1   6   5      336.41      336.50     14.86 o 
   2   6   5     6487.15     6491.74     75.62 o 
   3   6   5     1440.80     1512.16     43.19 o 
   4   6   5     1448.16     1547.01     53.53 o 
   5   6   5     2523.40     2560.48     73.20 o 
   6   6   5        1.92       -4.13     28.62 o 
  -4   7   5     1279.37     1383.27     43.47 o 
  -3   7   5      260.59      304.02     22.90 o 
  -2   7   5     3355.19     3186.48     49.78 o 
  -1   7   5     1009.50      997.22     33.91 o 
   0   7   5     2738.60     2705.91     43.47 o 
   1   7   5     3122.21     3045.32     51.09 o 
   2   7   5       10.28       17.55     11.72 o 
   3   7   5     3750.62     3855.69     54.34 o 
   4   7   5     3427.05     3408.31     88.53 o 
   5   7   5      418.23      472.01     41.88 o 
   6   7   5     2668.79     2789.30     91.01 o 
  -3   8   5     2210.72     2249.15     57.45 o 
  -2   8   5        7.95       13.96     15.92 o 
  -1   8   5     2703.62     2657.84    106.10 o 
   0   8   5     1518.97     1469.85     49.97 o 
   1   8   5      240.83      239.66     27.47 o 
   2   8   5     2803.64     2899.12     48.40 o 
   3   8   5       79.09       87.97     15.51 o 
   4   8   5     1711.37     1736.64     70.77 o 
  -1   9   5       51.57       38.55     17.86 o 
   0   9   5     1844.43     1844.67     41.71 o 
   1   9   5     1898.91     1903.07     48.13 o 
   2   9   5      119.99      155.07     19.70 o 
   3   9   5     2196.93     2239.42     82.27 o 
   3  -6   6      195.80      246.14     47.39 o 
   4  -6   6     2352.93     2453.89     75.19 o 
   5  -6   6      277.96      280.74     27.03 o 
  -3  -5   6     2092.38     2014.62     63.98 o 
  -2  -5   6     1431.52     1522.37     55.87 o 
  -1  -5   6     1020.64      956.41     45.03 o 
   0  -5   6     3315.17     3297.42     73.26 o 
   1  -5   6       48.43       49.46     22.45 o 
   2  -5   6     3413.98     3285.32     71.55 o 
   3  -5   6     3917.70     3890.12     59.80 o 
   4  -5   6      176.75      204.70     20.68 o 
   5  -5   6     3015.45     3220.87     99.59 o 
   6  -5   6      780.58      749.18     55.24 o 
  -4  -4   6     1742.88     1696.88     59.43 o 
  -3  -4   6      124.03      110.41     27.57 o 
  -2  -4   6     2303.89     2325.32     61.52 o 
  -1  -4   6     4679.16     4806.10     91.73 o 
   0  -4   6      198.19      200.80     23.05 o 
   1  -4   6     7471.07     7683.15    125.08 o 
   2  -4   6      771.64      786.56     25.20 o 
   3  -4   6     2210.30     2220.63     66.36 o 
   4  -4   6     6489.26     6551.27     93.27 o 
   5  -4   6       24.26       65.89     30.42 o 
   6  -4   6     3603.49     3910.02    102.60 o 
   7  -4   6      669.18      634.87     53.77 o 
  -4  -3   6      257.64      240.85     27.93 o 
  -3  -3   6     3170.93     3147.75     72.39 o 
  -2  -3   6      493.45      515.87     30.33 o 
  -1  -3   6     1752.29     1800.38     49.25 o 
   0  -3   6     3814.74     3844.03     74.88 o 
   1  -3   6      136.11      131.10     18.08 o 
   2  -3   6     4808.29     4794.42     61.46 o 
   3  -3   6     2508.35     2567.63     41.45 o 
   4  -3   6     2453.33     2527.95     42.50 o 
   5  -3   6     5138.87     5143.24    106.97 o 
   6  -3   6      369.88      366.30     35.81 o 
   7  -3   6     2585.97     2568.75     81.16 o 
  -5  -2   6     1466.59     1467.07     52.63 o 
  -4  -2   6     1697.43     1599.43     49.70 o 
  -3  -2   6      301.25      299.41     25.33 o 
  -2  -2   6     6092.91     6246.29    107.09 o 
  -1  -2   6      464.31      490.51     26.20 o 
   0  -2   6     3414.19     3474.71     67.69 o 
   1  -2   6     6886.06     6817.33    108.86 o 
   2  -2   6       76.61       73.13     10.08 o 
   3  -2   6     4929.23     5089.05     63.37 o 
   4  -2   6     2654.12     2803.22     65.60 o 
   5  -2   6      628.88      624.90     37.69 o 
   6  -2   6     2724.47     2776.58     74.58 o 
   7  -2   6      735.29      741.60     45.69 o 
   8  -2   6     1009.23     1018.83     60.09 o 
  -5  -1   6      930.67      931.14     41.94 o 
  -4  -1   6     2044.90     2069.43     54.22 o 
  -3  -1   6     4553.70     4517.98     84.55 o 
  -2  -1   6       45.84       34.31     15.45 o 
  -1  -1   6     6615.76     6488.25    105.71 o 
   0  -1   6     5887.04     6001.51     97.81 o 
   1  -1   6     4536.07     4669.16     79.55 o 
   2  -1   6     8590.58     8625.62     91.87 o 
   3  -1   6       58.33       66.32      9.47 o 
   4  -1   6     5585.69     5790.39    103.62 o 
   5  -1   6     3089.42     3338.94     73.56 o 
   6  -1   6      376.25      371.84     30.30 o 
   7  -1   6     3514.99     3588.63     90.65 o 
   8  -1   6      455.43      505.12     46.17 o 
  -5   0   6     2755.33     2737.39     65.36 o 
  -4   0   6     1613.94     1565.24     45.48 o 
  -3   0   6      390.58      457.79     24.91 o 
  -2   0   6     8005.30     7768.27    120.86 o 
  -1   0   6      139.13      134.09     15.42 o 
   0   0   6     6991.35     6977.39    108.14 o 
   1   0   6     9302.89     9519.73    138.32 o 
   2   0   6     1286.14     1334.42     23.37 o 
   3   0   6     9854.85    10414.71    108.23 o 
   4   0   6     3392.00     3626.02     71.07 o 
   5   0   6     3673.66     3739.25     77.81 o 
   6   0   6     5593.79     5795.78    111.55 o 
   7   0   6       11.15       13.17     23.50 o 
   8   0   6     2041.97     1942.76     70.45 o 
  -5   1   6       98.72       99.72     20.84 o 
  -4   1   6     5788.06     5649.44     97.84 o 
  -3   1   6     4285.91     4402.80     78.65 o 
  -2   1   6      260.99      265.05     11.80 o 
  -1   1   6    10122.74    10041.79    145.11 o 
   0   1   6     1005.77     1036.89     29.61 o 
   1   1   6     2789.58     2802.38     52.24 o 
   2   1   6     7606.52     8008.86     67.39 o 
   3   1   6       31.46       31.56      6.10 o 
   4   1   6     5927.66     6237.81     73.20 o 
   5   1   6     1632.90     1623.03     40.88 o 
   6   1   6      595.89      567.34     22.97 o 
   7   1   6     4883.34     4806.67     98.96 o 
   8   1   6      496.80      440.77     27.91 o 
  -5   2   6     3747.37     3821.73     78.11 o 
  -4   2   6      765.92      751.90     30.99 o 
  -3   2   6     6383.00     6261.71    100.50 o 
  -2   2   6     6613.70     6680.22     70.61 o 
  -1   2   6      339.65      375.10     12.97 o 
   0   2   6     6861.35     6968.12     72.22 o 
   1   2   6     3887.33     3879.51     63.80 o 
   2   2   6     5660.45     5584.14     60.72 o 
   3   2   6     7509.90     7842.21     82.94 o 
   4   2   6      401.12      398.99     22.54 o 
   5   2   6     4052.80     4117.10     82.87 o 
   6   2   6     2128.70     2160.66     61.94 o 
   7   2   6       48.66       39.88     21.72 o 
   8   2   6     2893.27     3056.88     59.96 o 
  -5   3   6      328.53      398.51     27.15 o 
  -4   3   6     3587.99     3612.82     69.64 o 
  -3   3   6      714.84      719.27     37.09 o 
  -2   3   6     3122.69     3208.21     40.02 o 
  -1   3   6    13133.69    13178.57    125.50 o 
   0   3   6      158.94      158.85      8.76 o 
   1   3   6     5928.27     6106.55     52.86 o 
   2   3   6     4859.41     4943.20     44.68 o 
   3   3   6      601.81      603.19     12.43 o 
   4   3   6     5337.85     5222.67     60.38 o 
   5   3   6     1640.48     1589.13     27.83 o 
   6   3   6     2416.22     2364.42     64.07 o 
   7   3   6     2459.89     2492.10     73.11 o 
   8   3   6      178.97      169.09     38.08 o 
  -5   4   6     2066.08     2169.07     56.46 o 
  -4   4   6       81.27       81.31     18.17 o 
  -3   4   6     2041.98     2133.54     32.53 o 
  -2   4   6      463.65      467.05     15.07 o 
  -1   4   6     1714.68     1703.10     25.54 o 
   0   4   6     6417.19     6568.88     96.82 o 
   1   4   6      338.56      371.87     13.74 o 
   2   4   6     3266.16     3338.48     66.09 o 
   3   4   6     4401.64     4432.03     53.16 o 
   4   4   6       33.51       48.97     23.26 o 
   5   4   6     5066.56     4819.48     95.62 o 
   6   4   6     1674.48     1596.91     54.43 o 
   7   4   6      490.60      462.64     38.47 o 
   8   4   6     2443.55     2415.37     82.27 o 
  -3   5   6       20.33       24.70     14.61 o 
  -2   5   6     4310.48     4267.63     72.54 o 
  -1   5   6      822.99      764.30     26.23 o 
   0   5   6     1430.94     1400.53     51.94 o 
   1   5   6     5546.83     5687.64     65.75 o 
   2   5   6     1528.28     1541.53     27.49 o 
   3   5   6     2269.86     2296.89     38.16 o 
   4   5   6     3971.15     3939.15     51.08 o 
   5   5   6        3.37       19.52     22.69 o 
   6   5   6     2173.21     2114.70     66.52 o 
   7   5   6     1051.03     1102.12     58.77 o 
  -3   6   6     3820.31     3973.52     73.53 o 
  -2   6   6     1763.51     1756.52     43.14 o 
  -1   6   6     1900.27     1995.28     45.39 o 
   0   6   6     2821.14     2815.05     58.08 o 
   1   6   6      147.31      131.67     12.62 o 
   2   6   6     6070.78     6220.89     91.01 o 
   3   6   6     1201.59     1305.37     27.76 o 
   4   6   6     1528.42     1583.46     77.47 o 
   5   6   6     4050.44     4056.47     93.98 o 
   6   6   6      139.34      123.77     32.27 o 
  -4   7   6     1762.16     1845.16     51.58 o 
  -3   7   6      208.78      232.23     24.52 o 
  -2   7   6     2474.36     2505.61     56.73 o 
  -1   7   6     3387.31     3527.16     67.96 o 
   0   7   6      731.14      763.58     30.93 o 
   1   7   6     4469.96     4419.50     60.05 o 
   2   7   6      221.03      245.88     33.61 o 
   3   7   6     2663.40     2791.16     44.82 o 
   4   7   6     2660.65     2689.04     75.89 o 
   5   7   6      333.01      322.98     40.24 o 
   6   7   6     2519.60     2607.96     84.22 o 
  -2   8   6        0.87       -6.38     20.18 o 
  -1   8   6     2799.92     2682.42     60.48 o 
   0   8   6     1997.83     1987.32     40.37 o 
   1   8   6       51.43       31.40     14.48 o 
   2   8   6     2942.84     3108.20     50.89 o 
   3   8   6      347.79      364.56     21.31 o 
   4   8   6      859.18     1051.50     58.59 o 
   0   9   6     2685.98     2621.75     50.14 o 
   1   9   6     1934.55     2050.94     52.75 o 
   2   9   6       11.58        6.18     17.77 o 
   3  -6   7      140.44      121.43     31.41 o 
   4  -6   7     3239.50     3087.82     77.99 o 
  -2  -5   7     1522.02     1521.80     58.14 o 
  -1  -5   7      143.26      130.59     31.08 o 
   0  -5   7     2851.86     3071.20     74.91 o 
   1  -5   7      103.87      107.93     24.49 o 
   2  -5   7     2733.03     2438.60     63.26 o 
   3  -5   7     2885.28     2708.41     67.96 o 
   4  -5   7      185.91      134.21     29.10 o 
   5  -5   7     2690.35     2720.98     72.69 o 
  -3  -4   7      180.50      134.57     30.39 o 
  -2  -4   7     2345.41     2412.47     68.80 o 
  -1  -4   7     3520.52     3557.28     80.23 o 
   0  -4   7      126.31      126.28     23.56 o 
   1  -4   7     4935.16     4651.05     88.98 o 
   2  -4   7      892.02      836.45     38.20 o 
   3  -4   7     1150.55     1207.21     42.84 o 
   4  -4   7     3193.00     3208.83     72.93 o 
   5  -4   7        3.93       -4.76     17.29 o 
   6  -4   7     2615.28     2687.38     53.66 o 
  -3  -3   7     2132.83     2132.84     63.53 o 
  -2  -3   7      961.89      986.02     43.17 o 
  -1  -3   7     2814.29     2903.85     67.75 o 
   0  -3   7     3883.27     4049.56     80.74 o 
   1  -3   7       34.75       18.20     16.71 o 
   2  -3   7     3678.02     3656.47     73.35 o 
   3  -3   7     2731.85     2699.67     61.07 o 
   4  -3   7      900.15      922.46     31.84 o 
   5  -3   7     3399.66     3579.68     56.98 o 
   6  -3   7      193.28      243.94     34.46 o 
   7  -3   7     2075.05     1980.72     76.76 o 
  -4  -2   7     2062.00     2112.03     61.67 o 
  -3  -2   7      187.28      189.84     27.66 o 
  -2  -2   7     5747.00     5862.12    106.52 o 
  -1  -2   7     1270.99     1328.25     43.29 o 
   0  -2   7     2878.22     2938.78     64.04 o 
   1  -2   7     8054.90     8006.91    127.18 o 
   2  -2   7      219.81      223.19     20.00 o 
   3  -2   7     3784.62     3948.91     75.21 o 
   4  -2   7     4481.70     4598.24     62.03 o 
   5  -2   7      312.50      337.02     31.26 o 
   6  -2   7     1690.80     1758.46     62.06 o 
   7  -2   7      633.13      658.41     44.97 o 
   8  -2   7     1248.70     1195.92     68.14 o 
  -4  -1   7     1677.16     1696.01     52.93 o 
  -3  -1   7     4596.72     4711.77     91.46 o 
  -2  -1   7       71.74       55.54     19.85 o 
  -1  -1   7     5958.81     5912.30    102.09 o 
   0  -1   7     3558.46     3726.88     72.21 o 
   1  -1   7     1889.13     1951.71     47.27 o 
   2  -1   7    10237.88    10363.66    153.49 o 
   3  -1   7      163.67      167.12     17.12 o 
   4  -1   7     4050.80     4185.08    140.85 o 
   5  -1   7     6101.04     6359.64    118.02 o 
   6  -1   7       21.36       46.02     24.97 o 
   7  -1   7     2962.75     3031.65     81.16 o 
   8  -1   7      971.62     1002.85     56.82 o 
  -5   0   7     1873.87     1891.30     58.35 o 
  -4   0   7     1563.30     1619.31     51.02 o 
  -3   0   7      829.83      789.42     34.37 o 
  -2   0   7     5436.90     5355.38     94.67 o 
  -1   0   7      641.10      667.66     30.72 o 
   0   0   7     5845.93     5906.43     98.11 o 
   1   0   7     8482.57     8596.25    130.32 o 
   2   0   7      432.74      407.64     22.24 o 
   3   0   7     7245.04     7554.93    116.64 o 
   4   0   7     2364.96     2495.63     38.54 o 
   5   0   7     1861.09     1979.05     54.10 o 
   6   0   7     5812.34     5904.24    114.69 o 
   7   0   7      463.04      474.40     36.44 o 
   8   0   7     1888.16     1973.90     71.25 o 
  -5   1   7       26.98        8.77     21.68 o 
  -4   1   7     2921.44     3037.40     68.86 o 
  -3   1   7     3096.99     3055.36     65.15 o 
  -2   1   7      129.92      114.45     11.13 o 
  -1   1   7     6206.89     6151.92    100.41 o 
   0   1   7      502.65      479.40     23.71 o 
   1   1   7     1320.17     1303.01     35.69 o 
   2   1   7     5457.19     5575.64     89.46 o 
   3   1   7      340.35      364.32     19.28 o 
   4   1   7     5499.34     5663.07     67.52 o 
   5   1   7     2358.22     2396.40     62.03 o 
   6   1   7     1242.06     1248.76     32.27 o 
   7   1   7     4205.93     4100.83     64.54 o 
   8   1   7      970.30      903.47     36.61 o 
  -5   2   7     2240.04     2355.16     62.00 o 
  -4   2   7      489.04      617.69     32.57 o 
  -3   2   7     2779.14     2942.44     61.79 o 
  -2   2   7     4051.77     4180.68     51.30 o 
  -1   2   7       90.37       94.65     19.94 o 
   0   2   7     5707.88     5629.86     90.41 o 
   1   2   7     2488.52     2526.62     50.06 o 
   2   2   7     1829.33     1880.28     41.05 o 
   3   2   7     5837.72     6015.14     67.44 o 
   4   2   7     1519.21     1581.32     27.75 o 
   5   2   7     2333.33     2403.28     59.43 o 
   6   2   7     2901.09     2909.70     42.35 o 
   7   2   7      121.22      150.28     24.30 o 
   8   2   7     2828.85     2832.08    107.60 o 
  -5   3   7        9.14       14.16     22.78 o 
  -4   3   7     3287.89     3277.99     69.37 o 
  -3   3   7     1032.25     1044.82     34.70 o 
  -2   3   7     1102.85     1126.19     23.28 o 
  -1   3   7     4941.78     4998.20     80.50 o 
   0   3   7     1044.84     1042.39     38.20 o 
   1   3   7     3671.30     3723.46     45.14 o 
   2   3   7     4785.31     4828.85     54.62 o 
   3   3   7      891.97      893.07     16.27 o 
   4   3   7     4117.14     4096.68     41.00 o 
   5   3   7     1214.11     1248.91     26.36 o 
   6   3   7      945.44      946.86     44.52 o 
   7   3   7     3175.82     3126.20     83.83 o 
   8   3   7       40.88       39.38     19.05 o 
  -4   4   7        8.61       19.28     19.40 o 
  -3   4   7     2250.72     2304.68     35.94 o 
  -2   4   7     2044.72     2174.77     33.16 o 
  -1   4   7     1103.28     1144.54     22.63 o 
   0   4   7     4883.57     4881.01     79.43 o 
   1   4   7      712.55      743.49     25.03 o 
   2   4   7     2885.12     2993.60     55.63 o 
   3   4   7     5626.74     5680.38     65.74 o 
   4   4   7        1.33        7.95      9.60 o 
   5   4   7     6211.96     5973.06     70.30 o 
   6   4   7     1260.13     1130.29     47.12 o 
   7   4   7      400.83      368.06     36.67 o 
  -3   5   7      248.03      285.49     22.72 o 
  -2   5   7     2881.55     3143.83     61.34 o 
  -1   5   7     5907.83     6139.74     97.06 o 
   0   5   7      308.53      267.20     17.66 o 
   1   5   7     5169.98     5298.80     85.03 o 
   2   5   7     2018.60     1994.06     32.49 o 
   3   5   7     1643.75     1691.46     46.72 o 
   4   5   7     4571.80     4536.48     57.51 o 
   5   5   7       38.21       26.76     21.32 o 
   6   5   7     3497.58     3410.88     85.11 o 
   7   5   7     1302.19     1379.62     60.15 o 
  -3   6   7     4292.27     4372.29     80.56 o 
  -2   6   7      808.40      780.85     31.76 o 
  -1   6   7     1719.83     1743.91     44.19 o 
   0   6   7     5229.71     5322.81     88.95 o 
   1   6   7      168.33      205.53     17.81 o 
   2   6   7     6099.98     6112.20     73.49 o 
   3   6   7     2252.03     2337.71     60.69 o 
   4   6   7     1023.50      986.14     26.27 o 
   5   6   7     3789.91     3783.38     88.71 o 
   6   6   7      284.19      264.81     37.15 o 
  -3   7   7       45.52       52.24     22.72 o 
  -2   7   7     2702.27     2728.14     61.16 o 
  -1   7   7     2189.27     2268.22     53.62 o 
   0   7   7     1275.14     1296.54     39.67 o 
   1   7   7     4723.69     4863.43     85.32 o 
   2   7   7      851.54      801.87     25.18 o 
   3   7   7     2464.45     2507.63     54.11 o 
   4   7   7     1927.47     1865.40     36.94 o 
   5   7   7       48.97       37.09     29.67 o 
  -2   8   7       34.91       16.50     21.05 o 
  -1   8   7     1533.67     1553.95     48.50 o 
   0   8   7     1642.84     1728.85     48.41 o 
   1   8   7      755.74      757.92     33.80 o 
   2   8   7     2930.75     3043.04     50.82 o 
   3   8   7      594.64      625.26     26.38 o 
   4   8   7     1075.90     1144.75     60.57 o 
   1   9   7     1250.55     1311.06     46.08 o 
   0  -5   8     2412.58     2300.17     67.06 o 
   1  -5   8     1245.50     1231.40     49.88 o 
   2  -5   8     1242.26     1255.23     49.43 o 
   3  -5   8     3175.95     2826.66     72.27 o 
   4  -5   8        9.01        3.41     29.22 o 
  -2  -4   8     1632.93     1708.70     61.31 o 
  -1  -4   8     2581.61     2573.83     69.52 o 
   0  -4   8      128.59      136.19     28.56 o 
   1  -4   8     4630.30     4502.59     90.50 o 
   2  -4   8     1027.36      938.15     42.21 o 
   3  -4   8      491.07      515.45     33.65 o 
   4  -4   8     2845.00     2817.83     70.62 o 
   5  -4   8       14.67       35.00     26.29 o 
   6  -4   8     1412.49     1589.37     57.18 o 
  -3  -3   8     1734.53     1744.60     61.40 o 
  -2  -3   8      640.59      598.32     38.47 o 
  -1  -3   8     1896.42     1747.83     55.21 o 
   0  -3   8     3081.96     3043.93     70.68 o 
   1  -3   8      126.68      133.53     22.24 o 
   2  -3   8     7095.96     6829.25    118.38 o 
   3  -3   8     2224.96     2173.23     57.30 o 
   4  -3   8      354.87      417.40     31.79 o 
   5  -3   8     4300.52     4445.31     90.74 o 
   6  -3   8      321.08      386.21     33.53 o 
  -3  -2   8        4.19       -3.02     26.73 o 
  -2  -2   8     3746.38     3705.63     82.57 o 
  -1  -2   8     2236.82     2253.04     59.82 o 
   0  -2   8     1002.63      950.33     38.35 o 
   1  -2   8     3132.77     3062.70     66.64 o 
   2  -2   8      190.03      202.83     21.91 o 
   3  -2   8     4357.70     4344.36     84.07 o 
   4  -2   8     4626.15     4821.37     91.52 o 
   5  -2   8      167.45      161.94     24.22 o 
   7  -2   8     1159.98     1216.28     63.56 o 
  -4  -1   8      577.78      503.86     35.99 o 
  -3  -1   8     3479.96     3462.56     79.55 o 
  -2  -1   8       88.90      103.41     22.57 o 
  -1  -1   8     2944.03     3037.97     68.86 o 
   0  -1   8     3286.49     3325.89     70.03 o 
   1  -1   8       80.50       84.37     17.33 o 
   2  -1   8     4063.03     4060.91     77.72 o 
   3  -1   8      388.28      395.76     24.52 o 
   4  -1   8     2860.30     3051.11     65.80 o 
   5  -1   8     4890.86     5111.59     93.29 o 
   6  -1   8      140.69      132.06     30.21 o 
   7  -1   8     2416.09     2452.85     76.64 o 
   8  -1   8     2355.64     2286.61     82.09 o 
  -4   0   8     1681.70     1636.46     54.34 o 
  -3   0   8      439.36      420.31     30.06 o 
  -2   0   8     5047.20     4891.61     92.66 o 
  -1   0   8      850.64      881.63     35.54 o 
   0   0   8     2597.89     2526.74     57.42 o 
   1   0   8     8056.00     8008.79    125.95 o 
   2   0   8      288.97      349.59     22.33 o 
   3   0   8     2522.61     2571.29     56.40 o 
   4   0   8     1754.13     1682.60     44.85 o 
   5   0   8      939.64      975.57     35.48 o 
   6   0   8     3822.72     4167.82     92.03 o 
   7   0   8      125.55      101.37     31.64 o 
   8   0   8     1544.87     1598.86     67.06 o 
  -4   1   8     1965.50     1978.90     57.78 o 
  -3   1   8     2169.41     2164.76     56.97 o 
  -2   1   8       75.72       54.61     17.84 o 
  -1   1   8     5322.02     5102.58     90.71 o 
   0   1   8     1643.04     1584.67     42.96 o 
   1   1   8     1940.29     2017.13     47.96 o 
   2   1   8     7255.16     7361.58    115.71 o 
   3   1   8     1331.68     1471.62     40.21 o 
   4   1   8     2822.29     2974.77     60.36 o 
   6   1   8      366.40      354.89     21.08 o 
   7   1   8     3998.39     4288.29     97.90 o 
   8   1   8      296.49      279.65     40.54 o 
  -4   2   8      439.46      476.50     33.35 o 
  -3   2   8     2504.56     2667.00     63.14 o 
  -2   2   8     3192.65     3254.38     45.78 o 
  -1   2   8        3.34        3.73      9.48 o 
   0   2   8     3871.92     3796.70     70.68 o 
   1   2   8     4622.28     4788.98     81.85 o 
   2   2   8      910.81      885.07     30.99 o 
   3   2   8     8465.53     8276.20    124.69 o 
   4   2   8     2821.09     2870.23     57.39 o 
   5   2   8     2033.32     2119.51     37.80 o 
   6   2   8     2639.66     2704.24     47.42 o 
   7   2   8       70.16       59.98     21.08 o 
   8   2   8     2341.04     2332.43    111.42 o 
  -4   3   8     2515.65     2625.93     64.19 o 
  -3   3   8     1525.84     1545.81     46.97 o 
  -2   3   8     1297.96     1333.45     28.20 o 
  -1   3   8     5084.66     5145.56     61.01 o 
   0   3   8       51.71       54.26      9.81 o 
   1   3   8     2430.01     2427.98     56.45 o 
   2   3   8     4931.17     4758.33     56.25 o 
   3   3   8     1394.48     1429.89     37.00 o 
   4   3   8     6089.33     6105.91     96.34 o 
   5   3   8     1677.46     1633.26     31.20 o 
   6   3   8     1603.78     1619.40     53.71 o 
   7   3   8     2908.36     2802.50     79.31 o 
   8   3   8       95.92       66.49     25.46 o 
  -4   4   8       34.04       46.02     21.59 o 
  -3   4   8     2146.39     2261.01     55.48 o 
  -2   4   8     2232.56     2351.32     57.45 o 
  -1   4   8      215.50      244.72     18.95 o 
   0   4   8     9329.98     9545.74    139.27 o 
   1   4   8      704.20      700.86     27.18 o 
   2   4   8     3920.12     3951.54     70.18 o 
   3   4   8     5181.83     4980.85     82.51 o 
   4   4   8       63.95       63.77     13.80 o 
   5   4   8     5338.22     5118.56     83.77 o 
   6   4   8     1595.51     1516.86     54.73 o 
   7   4   8      806.06      859.95     52.93 o 
  -3   5   8      615.57      714.15     35.36 o 
  -2   5   8     1668.51     1785.74     47.72 o 
  -1   5   8     4201.42     4508.90     79.61 o 
   0   5   8       33.42       36.70     13.98 o 
   1   5   8     4637.35     4701.11     80.47 o 
   2   5   8     2544.42     2587.88     53.53 o 
   3   5   8     1481.22     1417.22     38.71 o 
   4   5   8     4059.28     4152.04     72.87 o 
   5   5   8       84.15      109.25     25.72 o 
   6   5   8     3503.59     3282.00     81.55 o 
   7   5   8     1156.96     1147.03     59.10 o 
  -3   6   8     2924.80     3151.56     67.99 o 
  -2   6   8     1053.46     1054.01     40.06 o 
  -1   6   8     1526.24     1655.77     45.75 o 
   0   6   8     3717.07     3695.90     71.16 o 
   1   6   8      121.27      111.37     16.68 o 
   2   6   8     2953.41     2915.25     59.19 o 
   3   6   8     3075.65     2958.96     59.16 o 
   4   6   8      367.34      372.34     23.08 o 
   5   6   8     2306.94     2309.06     67.99 o 
   6   6   8      615.47      637.66     44.61 o 
  -2   7   8     2296.16     2456.36     60.39 o 
  -1   7   8     2034.54     2031.56     53.35 o 
   0   7   8      546.70      595.59     31.26 o 
   1   7   8     3778.09     3859.12     75.18 o 
   2   7   8      384.92      490.21     27.09 o 
   3   7   8     1649.20     1707.93     45.54 o 
   4   7   8     1684.44     1801.72     47.48 o 
   5   7   8       42.31       57.66     30.87 o 
  -1   8   8     1355.89     1378.12     47.33 o 
   0   8   8     1862.48     1863.37     52.75 o 
   1   8   8      318.75      318.84     26.20 o 
   2   8   8     2734.20     2790.47     63.62 o 
   3   8   8      502.95      529.40     29.82 o 
   0  -4   9       60.86       92.69     30.90 o 
   1  -4   9     2573.60     2452.49     68.80 o 
   2  -4   9      794.34      686.19     38.98 o 
   3  -4   9      587.69      477.07     36.08 o 
   4  -4   9     2033.09     2101.17     64.79 o 
   5  -4   9       88.37       77.57     33.29 o 
  -1  -3   9      862.57      730.50     41.46 o 
   0  -3   9     3580.41     3604.29     82.06 o 
   1  -3   9       69.07       71.79     23.53 o 
   2  -3   9     4251.91     4149.40     87.03 o 
   3  -3   9     2324.55     2265.35     62.21 o 
   4  -3   9       98.45      111.01     26.35 o 
   5  -3   9     3252.02     3396.36     81.61 o 
   6  -3   9      705.86      704.87     43.71 o 
  -2  -2   9     2690.01     2618.47     71.49 o 
  -1  -2   9     2937.44     2818.07     70.89 o 
   0  -2   9       89.75      101.82     23.86 o 
   1  -2   9     3506.77     3437.74     75.77 o 
   2  -2   9     1268.59     1209.03     44.19 o 
   3  -2   9     1883.07     1833.76     54.73 o 
   4  -2   9     4759.86     4716.23     94.22 o 
   5  -2   9        4.55       36.55     25.36 o 
   6  -2   9     3101.84     3199.01     76.43 o 
  -3  -1   9     1765.49     1775.56     59.67 o 
  -2  -1   9      101.87      101.25     25.33 o 
  -1  -1   9     3306.83     3219.64     74.01 o 
   0  -1   9     2672.13     2621.38     63.92 o 
   1  -1   9        2.76       -6.77     18.38 o 
   2  -1   9     4191.73     4020.37     80.83 o 
   3  -1   9     2785.78     2693.41     63.44 o 
   4  -1   9      894.75     1008.95     40.75 o 
   5  -1   9     5235.39     5535.46    103.53 o 
   6  -1   9      219.97      204.54     27.75 o 
  -3   0   9      277.14      261.18     29.76 o 
  -2   0   9     2918.08     2972.23     71.85 o 
  -1   0   9      994.01     1003.54     40.33 o 
   0   0   9     2233.09     2189.99     56.01 o 
   1   0   9     6491.18     6221.41    107.09 o 
   2   0   9        1.13       -2.54     15.90 o 
   3   0   9     4005.57     4110.87     80.71 o 
   4   0   9     2435.65     2538.00     60.63 o 
   5   0   9      384.84      390.64     27.81 o 
   6   0   9     3751.36     3932.05     80.71 o 
  -3   1   9     1979.56     1939.56     57.99 o 
  -2   1   9       49.67       39.04     20.69 o 
  -1   1   9     2848.12     2988.60     66.91 o 
   0   1   9     1492.80     1488.81     44.40 o 
   1   1   9     1046.64     1013.50     37.45 o 
   2   1   9     8403.75     8245.61    130.29 o 
   3   1   9       75.25       85.65     17.54 o 
   4   1   9     4924.43     5019.02     91.19 o 
   5   1   9     4588.11     4865.23     89.67 o 
   6   1   9      155.72      130.38     21.20 o 
  -3   2   9     1214.44     1224.93     46.37 o 
  -2   2   9     3406.04     3451.60     75.44 o 
  -1   2   9      291.34      302.31     24.52 o 
   0   2   9     3859.88     3844.21     75.18 o 
   1   2   9     1792.06     1781.01     45.87 o 
   2   2   9       31.54       17.78     15.96 o 
   3   2   9     4690.54     4695.00     83.59 o 
   4   2   9      939.18      910.88     33.56 o 
   5   2   9     3469.53     3436.18     69.43 o 
   6   2   9     3071.59     3085.15     65.00 o 
  -3   3   9     1988.66     1945.37     57.39 o 
  -2   3   9      711.07      694.94     51.72 o 
  -1   3   9     4389.00     4208.26     55.56 o 
   0   3   9      654.43      623.48     39.58 o 
   1   3   9     3689.47     3665.55     49.27 o 
   2   3   9     3907.69     3766.38     49.63 o 
   3   3   9      461.55      500.09     26.91 o 
   4   3   9     3038.78     3011.77     61.31 o 
  -1   4   9       74.34       82.84     17.75 o 
   0   4   9     6531.90     6332.69    103.50 o 
   1   4   9     2788.15     2730.23     58.23 o 
   2   4   9     2337.70     2237.36     51.19 o 
   3   4   9     6779.68     6513.70    105.14 o 
   4   4   9       18.98       15.93     16.23 o 
   5   4   9     1773.14     1720.92     44.28 o 
  -2   5   9     1018.86     1091.82     42.24 o 
  -1   5   9     4408.34     4585.79     84.64 o 
   0   5   9       51.80       47.87     17.66 o 
   1   5   9     3796.31     3813.70     72.75 o 
   2   5   9     2138.18     2064.28     49.58 o 
   3   5   9      455.86      448.15     25.66 o 
   4   5   9     5160.03     5099.80     87.75 o 
   5   5   9      875.02      862.02     34.61 o 
  -2   6   9      784.89      816.81     39.01 o 
  -1   6   9     1349.46     1468.18     46.34 o 
   0   6   9     3462.51     3598.39     72.63 o 
   1   6   9      155.92      165.41     21.29 o 
   2   6   9     2436.51     2457.94     55.95 o 
   3   6   9     2156.43     2194.25     51.94 o 
   4   6   9       63.62       75.56     19.34 o 
  -1   7   9     1433.86     1592.33     51.85 o 
   0   7   9      671.61      772.92     37.15 o 
   1   7   9     2392.42     2578.86     61.19 o 
   2   7   9      421.42      428.96     29.13 o 
   3   7   9     1694.57     1782.44     50.54 o 
   4   7   9     1346.58     1379.05     44.76 o 
   1   8   9      190.34      191.94     27.75 o 
   2   8   9     2315.91     2494.77     62.33 o 
   3   8   9      692.52      646.76     33.92 o 
   0  -3  10     2868.21     2786.52     74.67 o 
   1  -3  10      539.41      472.79     37.96 o 
   2  -3  10     2917.57     2817.59     72.27 o 
   3  -3  10     2281.21     2110.09     64.16 o 
   4  -3  10       24.72       27.84     27.06 o 
   5  -3  10     3142.36     3199.73     84.85 o 
  -1  -2  10     2458.00     2237.54     66.37 o 
   0  -2  10       84.94       89.19     28.56 o 
   1  -2  10     2415.32     2408.93     65.03 o 
   2  -2  10     1143.47     1097.90     46.82 o 
   3  -2  10     1288.75     1103.98     46.34 o 
   4  -2  10     3519.46     3348.64     80.23 o 
   5  -2  10        6.22        5.72     25.87 o 
   6  -2  10     3060.45     3367.02     85.86 o 
  -1  -1  10     1575.13     1485.87     52.99 o 
   0  -1  10     3006.16     2926.27     71.40 o 
   1  -1  10        1.18        8.95     22.12 o 
   2  -1  10     3382.52     3186.58     72.69 o 
   3  -1  10     1992.72     1987.43     57.21 o 
   4  -1  10      345.95      365.67     33.02 o 
   5  -1  10     3489.29     3672.46     84.04 o 
   6  -1  10      113.63      110.17     27.81 o 
  -2   0  10     2828.72     2813.73     72.63 o 
  -1   0  10     1112.19     1159.78     47.66 o 
   0   0  10      807.61      862.88     39.67 o 
   1   0  10     3842.29     3668.26     77.96 o 
   2   0  10      192.46      190.20     23.77 o 
   3   0  10     4372.63     4366.76     87.36 o 
   4   0  10     1819.80     1942.70     56.19 o 
   5   0  10      283.32      268.76     28.62 o 
   6   0  10     2586.09     2783.88     70.21 o 
   7   0  10      373.43      351.33     32.00 o 
  -2   1  10       11.37       24.22     26.02 o 
  -1   1  10     3578.23     3644.25     79.79 o 
   0   1  10     2438.99     2362.53     60.03 o 
   1   1  10      847.61      920.37     37.78 o 
   2   1  10     5149.52     4990.70     92.09 o 
   3   1  10      545.30      563.14     30.87 o 
   4   1  10     3024.11     3085.42     69.37 o 
   5   1  10     3764.65     3898.97     82.12 o 
   6   1  10        5.46       -4.76     23.26 o 
   7   1  10     2092.46     1997.91     58.65 o 
  -2   2  10     2747.68     2828.82     70.45 o 
  -1   2  10      521.29      524.75     22.33 o 
   0   2  10     3978.38     3823.17     53.86 o 
   1   2  10     3843.46     3814.09     75.98 o 
   2   2  10      220.32      253.46     22.69 o 
   3   2  10     3551.69     3447.11     70.62 o 
   4   2  10      925.23      950.48     38.80 o 
   5   2  10     1875.47     1810.14     50.75 o 
   6   2  10     3251.95     3341.04     73.26 o 
   7   2  10       15.25        6.62     21.44 o 
  -2   3  10      410.55      420.78     33.05 o 
  -1   3  10     3582.54     3422.21     70.85 o 
   0   3  10      365.03      381.91     18.87 o 
   1   3  10     2832.97     2679.63     56.69 o 
   2   3  10     5887.83     5703.51     69.31 o 
   3   3  10       16.46       23.68     18.92 o 
  -1   4  10        0.70       -8.62     18.35 o 
   0   4  10     3988.74     4056.53     78.80 o 
   1   4  10     1463.17     1490.81     44.58 o 
   2   4  10     1176.81     1085.09     38.14 o 
   3   4  10     5030.39     4891.73     89.43 o 
   4   4  10      197.62      156.61     21.08 o 
   5   4  10     1751.26     1619.85     48.11 o 
  -2   5  10      734.95      752.14     38.38 o 
  -1   5  10     3008.36     3178.05     69.94 o 
   0   5  10      111.12      140.95     22.99 o 
   1   5  10     2330.39     2520.01     59.61 o 
   2   5  10     1414.30     1517.46     45.06 o 
   3   5  10      553.53      564.85     29.49 o 
   4   5  10     3119.43     2981.33     65.92 o 
   5   5  10      900.70      838.16     36.58 o 
  -1   6  10      706.50      767.77     39.94 o 
   0   6  10     3292.24     3501.63     74.67 o 
   1   6  10      194.87      187.53     23.11 o 
   2   6  10      994.48     1018.77     39.01 o 
   3   6  10     1760.62     1763.82     49.37 o 
   4   6  10       25.87       27.36     20.54 o 
   5   6  10     1886.87     1643.41     47.66 o 
   0   7  10      189.27      186.13     28.71 o 
   1   7  10     2259.85     2465.82     64.16 o 
   2   7  10      647.95      662.27     35.99 o 
   3   7  10      976.65     1024.40     41.23 o 
   4   7  10     1641.07     1585.45     50.57 o 
   1  -2  11     2916.21     2695.35     72.84 o 
   2  -2  11     1008.26      946.02     46.37 o 
   3  -2  11     1517.19     1467.79     56.19 o 
   4  -2  11     2306.84     2314.30     70.45 o 
   0  -1  11     2884.12     2981.30     76.28 o 
   1  -1  11       13.09       20.15     24.49 o 
   2  -1  11     2880.92     2770.89     70.65 o 
   3  -1  11     2720.82     2547.04     69.52 o 
   4  -1  11      689.43      652.93     40.51 o 
   5  -1  11     3106.98     3184.40     82.21 o 
  -1   0  11     1109.23     1094.76     51.79 o 
   0   0  11      863.33      853.09     45.24 o 
   1   0  11     2690.89     2671.91     69.22 o 
   2   0  11       36.87       53.11     22.75 o 
   3   0  11     2548.72     2521.41     67.93 o 
   4   0  11     2838.64     2890.13     73.14 o 
   5   0  11      242.59      224.81     31.61 o 
   6   0  11     3106.84     3190.00     82.06 o 
  -1   1  11     2831.32     2843.40     73.56 o 
   0   1  11     2377.30     2270.59     63.59 o 
   1   1  11      403.20      461.86     31.79 o 
   2   1  11     4900.71     4627.16     90.95 o 
   3   1  11      107.59       94.10     25.81 o 
   4   1  11     1691.22     1683.50     55.27 o 
   5   1  11     2284.11     2342.11     66.64 o 
   6   1  11        6.98       -5.84     25.00 o 
  -1   2  11      604.76      608.16     44.89 o 
   0   2  11     2589.86     2498.65     44.12 o 
   1   2  11     2861.76     2681.04     65.65 o 
   2   2  11        5.78        8.71     21.62 o 
   3   2  11     3732.63     3565.16     76.28 o 
   4   2  11      726.21      718.49     39.40 o 
   5   2  11     1437.16     1449.86     51.76 o 
  -1   3  11     3217.89     3390.78    113.62 o 
   0   3  11      883.14      895.13     37.93 o 
   1   3  11     1675.00     1606.83     34.31 o 
  -1   4  11        1.33       -8.65     21.71 o 
   0   4  11     2261.97     2214.54     59.40 o 
   1   4  11     1258.77     1272.20     44.55 o 
   2   4  11      228.94      216.33     24.10 o 
   3   4  11     3512.91     3344.27     73.65 o 
   4   4  11      266.33      237.74     25.84 o 
   5   4  11      716.64      784.36     39.31 o 
   6   4  11     2192.80     2093.20     60.72 o 
   0   5  11       90.82       98.29     23.80 o 
   1   5  11     2483.57     2398.19     62.66 o 
   2   5  11     1479.80     1455.84     49.13 o 
   3   5  11      116.69      119.96     23.32 o 
   4   5  11     2945.70     2602.31     64.46 o 
   5   5  11      737.74      715.11     38.50 o 
   0   6  11     2091.99     2115.66     61.91 o 
   1   6  11      554.96      527.40     33.35 o 
   2   6  11     1324.53     1233.52     45.66 o 
   3   6  11     2107.26     1999.77     57.75 o 
   4   6  11        0.13       10.75     21.88 o 
   1   0  12     1925.93     1816.42     60.21 o 
   2   0  12       75.26       57.84     27.36 o 
   3   0  12     2298.96     2146.10     64.94 o 
   4   0  12     2320.02     2180.95     67.63 o 
   1   1  12       39.53       50.18     25.54 o 
   2   1  12     2567.72     2359.06     65.00 o 
   3   1  12      541.69      464.46     34.76 o 
   4   1  12     1353.32     1297.44     52.36 o 
   5   1  12     2159.05     2184.58     66.94 o 
   0   2  12     1700.98     1615.70     38.18 o 
   1   2  12     2846.42     2805.62     71.19 o 
   2   2  12       35.62       24.76     23.62 o 
   3   2  12     2717.97     2618.83     67.60 o 
   4   2  12     1264.33     1167.09     50.33 o 
   5   2  12      539.20      500.09     39.01 o 
   0   3  12     1458.05     1442.46     51.04 o 
   1   3  12      855.17      784.75     39.13 o 
   2   3  12     2953.87     2717.30     66.25 o 
   1   4  12     1108.37     1156.07     46.17 o 
   2   4  12      270.29      248.25     29.52 o 
   3   4  12     2446.39     2210.47     61.31 o 
   4   4  12      420.30      373.15     33.86 o 
   5   4  12      953.56      926.05     48.05 o 
   2   5  12     2227.42     2077.88     61.40 o 
   3   5  12      111.85      143.05     27.42 o 
   4   5  12     2809.26     2692.36     70.42 o 
                                                 
